# Supplementary material for: Health-related quality of life in esophageal cancer: a state-of-the-art review of patient-reported outcomes and an evidence and gap map
Source: Dis Esophagus. 2025 Oct 12;38(5):doaf086. doi: 10.1093/dote/doaf086 (PMC12515475; doi:10.1093/dote/doaf086)
Supplement: Supplementary_material_2_study_charachteristics_doaf086 [file supplementary_material_2_study_charachteristics_doaf086.xlsx]

## Sheet: Appendix 2_study charachteristi
Covidence #	Study ID	Title	Reviewer Name	Study ID	Title	Lead author	Publication year	Country in which the study conducted	Notes	Study design	Meta-analysis	Date of literature search	Study funding sources	Possible conflicts of interest for study authors	Number of studies included in review (with HRQL outcome)	Total number of participants	Intervention and Comparisons:	Comparison 1 Intervention	Comparison 1 Control	Comparison 2 Intervention	Comparison 2 Control	Comparison 3 Intervention	Comparison 3 Control	Comparison 4 Intervention	Comparison 4 Control	Comparison 5 Intervention	Comparison 5 Control	Outcome table (Time Point 1):	Outcome	Timepoint	Outcome	Timepoint	Outcome	Timepoint	Outcome	Timepoint	Outcome	Timepoint	Outcome	Timepoint	Outcome	Timepoint	Outcome	Timepoint	Outcome	Timepoint	Outcome	Timepoint	Outcome
7075	Ma 2025	Comparison of different pain management strategies during the perioperative period of esophageal squamous cell carcinoma: a retrospective cohort study	Consensus	#7075	Comparison of different pain management strategies during the perioperative period of esophageal squamous cell carcinoma: a retrospective cohort study	Yan Ma	2025	Other: China		Cohort study	No	N/A	The work was supported by Nanjing Medical University Science and Technol- ogy Development Fund (NMUB20230112) and Jiangsu Provincial Medical Key Discipline Cultivation Unit (JSDW202233)	The authors declare no competing interests	N/A	274		Surgery +nursing postoperative pain management strategy	Surgery + conventional nursing decisions for postoperative pain management										VAS (Pain)	Morning (8:00 AM), after- noon (2:00 PM), and evening (8:00 PM) from the 1st to the 7th day after surgery.	FPS (Pain)	Once daily, typically during the evening assess- ment
6871	Song 2022	Efficacy of thoracoscopy combined with laparoscopy and esophagectomy and analysis of the risk factors for postoperative infection	Consensus	#6871	Efficacy of thoracoscopy combined with laparoscopy and esophagectomy and analysis of the risk factors for postoperative infection	Junding Son	2022	Other: China		Randomised controlled trial	No	N/A	N/I	None	N/A	122		Thoracoscopy combined with laparoscopy	Traditional radical surgery										QLQ-C30	After treatment
6848	Thakur 2024	Outcome and toxicity of concomitant chemoradiotherapy versus concomitant chemoradiotherapy followed by intraluminal brachytherapy in middle-third of esophageal carcinoma - A prospective randomized trial	Consensus	#6848	Outcome and toxicity of concomitant chemoradiotherapy versus concomitant chemoradiotherapy followed by intraluminal brachytherapy in middleâ€‘third of esophageal carcinoma â€“ A prospective randomized trial	Shabnum Thakur	2024	Other: India	Palliative care	Randomised controlled trial	No	N/A	None	There are no conflicts of interest.	N/A	36		Concomitant chemoradiotherapy followed by intraluminal brachytherapy	Concomitant chemoradiotherapy followed by intraluminal brachytherapy										QLQ-QES18	Two months. Subsequent follow up was done at three months interval
6840	Sun 2023	Cost-effectiveness analysis of camrelizumab combination with radiotherapy for management of advanced/metastatic esophageal squamous cell carcinoma	Consensus	#6840	Cost-effectiveness analysis of camrelizumab combination with radiotherapy for management of advanced/metastatic esophageal squamous cell carcinoma	Biwen Sun	2023	Other: China		Randomised controlled trial	No	N/A	None	None	N/A	115		Cisplatin + paclitaxel chemotherapy	Camrelizumab + radiotherapy										QLQ-C30	Before and after 6 weeks of treatmen
6740	Li 2021	The effects of minimally-invasive thoracoscopic esophagectomy on the pulmonary function and postoperative complications of esophageal carcinoma patients	Consensus	#6740	The effects of minimally-invasive thoracoscopic esophagectomy on the pulmonary function and postoperative complications of esophageal carcinoma patients	Zhilong L	2021	Other: China		Cohort study	No	N/A	N/I	None	N/A	93		Thoracoscopic esophagectomy	Open esophagectomy										Pain (VAS)	3 days and 5 days after the surgery	MOS 36-Item Short-Form Health Survey (SF-36)	N/I
6142	Janmaat 2017	Palliative chemotherapy and targeted therapies for esophageal and gastroesophageal junction cancer	Consensus	#6142	Palliative chemotherapy and targeted therapies for esophageal and gastroesophageal junction cancer	Janmaat VT	2017	Other: The Netherlands	Palliative care. Meta-analyses done but not for HRQL	Systematic review	No	2017-09-19	None	None	5	823		Palliative chemotherapy and/or targeted therapy	Best supportive care or control										QLQ-C30	Mix of timepoints			QLQ-STO22	Last follow up mean 10.2 months	Karnofsky score	N/I	EQ-5D-3L	Before and end of treatment
6097	Liu 2020	Safety, feasibility, and effect of an enhanced nutritional support pathway including extended preoperative and home enteral nutrition in patients undergoing enhanced recovery after esophagectomy: A pilot randomized clinical trial	Consensus	#6097	Safety, feasibility, and effect of an enhanced nutritional support pathway including extended preoperative and home enteral nutrition in patients undergoing enhanced recovery after esophagectomy: a pilot randomized clinical trial	K. Liu	2020	Other: China		Randomised controlled trial	No	N/A	This study was founded by National Natural Science Foundation of China (No.81702444) and the Basic Research Program of Jiangsu Province (BK20160606).	The authors declare that they have no conflict of interest.	N/A	60		Extended preoperative nutritional support and one month home enteral nutrition	Standard nutritional support										QLQ-C30	Baseline, , postoperative day 7 (POD7), and POD30
6073	Yang 2020	Effects of comprehensive nursing combined with enteral nutrition support on life quality and blood glucose control of patients with both esophageal carcinoma and diabetes mellitus	Consensus	#6073	Effects of comprehensive nursing combined with enteral nutrition support on life quality and blood glucose control of patients with both esophageal carcinoma and diabetes mellitus	Xuemei Yang	2020	Other: China		Randomised controlled trial	No	N/A	N/I	None	N/A	64		Surgery + comprehensive nursing	Surgery + routine nursing												Self-rating anxiety scale	3 days before his/her discharge, one time per week (N/I on mean follow-up time)	Self- rating depression scale	3 days before his/her discharge, one time per week
5906	Zhang 2023	Efficacy of concurrent chemoradiotherapy with thalidomide and S-1 for esophageal carcinoma and its influence on serum tumor markers	Consensus	#5906	Efficacy of concurrent chemoradiotherapy with thalidomide and S-1 for esophageal carcinoma and its influence on serum tumor markers	Tian-Wei Zhang	2023	Other: China		Cohort study	No	N/A	N/I	The authors have no conflicts of interest to declare.	N/A	62		Concurrent chemoradiotherapy (CCRT) with thalidomide (THAL)	Concurrent chemoradiotherapy (CCRT) with cis-platinum and 5- fluorouracil										QLQ-C30	One month after treatment
5857	vanWorkum 2017	Improved Functional Results After Minimally Invasive Esophagectomy: Intrathoracic Versus Cervical Anastomosis	Consensus	#5857	Improved Functional Results After Minimally Invasive Esophagectomy: Intrathoracic Versus Cervical Anastomosis	Frans van Workum	2017	Other: The Netherlands		Cohort study	No	N/A	N/I	N/I	N/A	356		Neoadjuvant chemoradiotherapy consisting of 41.4 Gy in 23 fractions, 5 days/week, and weekly administration of carboplatin and paclitaxel [4], unless this was contraindicated + Minimally Invasive Esophagectomy: Intrathoracic Anastomosis	Neoadjuvant chemoradiotherapy consisting of 41.4 Gy in 23 fractions, 5 days/week, and weekly administration of carboplatin and paclitaxel [4], unless this was contraindicated + Minimally Invasive Esophagectomy: Cervical Anastomosis										Dysphagia % (scored based on clinical assessment)	1.1-1.6 months	Dumping % (scored based on clinical assessment)	1.1-1.6 months	Regurgitation % (scored based on clinical assessment)	1.1-1.6 months
5656	Baoyindeligeer 2020	Rehabilitation and quality of life improvement of patients with esophageal carcinoma surgery by psychological intervention	Consensus	#5656	Rehabilitation and quality of life improvement of patients with esophageal carcinoma surgery by psychological intervention	Baoyindeligeer, Lei Zhang	2020	Other: China		Randomised controlled trial	No	N/A	The work was supported by Inner Mongolia Autonomous Region Health and Family Planning Commission Medical and Health Planning Research Project	None	N/A	130		Psychological intervention in addition to conventional nursing	Conventional nursing										Self-rating depression scale	Before treatment and 14 days after the operation	Self-rating anxiety scale	Before treatment and 14 days after the operation	Pain (VAS)	Before treatment and 14 days after the operation	SF-36	Before treatment and 14 days after the operation
4721	Wan 2020	Curative effects and influence on patientâ€™s immune function of thoracoscopic esophagectomy	Consensus	#4721	Curative effects and influence on patientâ€™s immune function of thoracoscopic esophagectomy	Yilong Wan	2020	Other: China		Randomised controlled trial	No	N/A	N/I	None	N/A	69		Thoracoscopic esophagectomy	Conventional open radical resection										QLQ-C30	Before and 1 month after operation
4716	Zhang 2023	Effect of neoadjuvant therapy on serum transforming growth factor-Î², squamous cell carcinoma associated antigen, and prognosis in patients with locally advanced esophageal cancer	Consensus	#4716	Effect of neoadjuvant therapy on serum transforming growth factor-Î², squamous cell carcinoma associated antigen, and prognosis in patients with locally advanced esophageal cancer	Ruirui Zhang	2023	Other: China		Cohort study	No	N/A	N/I	N/I	N/A	400		Neoadjuvant therapy + radical resection	Radical resection alone										QLQ-OES24	3 years
4260	Yanfang 2019	Influence of Whole-Process Nutrition Management on Nutritional Status of Patients with Esophageal Cancer Undergoing Radiotherapy	Consensus	#4260	Effect of whole-course nutrition management on patients with esophageal cancer undergoing concurrent chemoradiotherapy: A randomized control trial	Yanfang Qiu	2019	Other: China		Randomised controlled trial	No	N/A	The research was funded by the Wu Jieping Medical Foundation Special Fund for Clinical Research of 2017 (grant number 320.6750.17110).	The authors declare that there are no conflicts of interest related to this research	N/A	96		Chemoradiotherapy + Whole-course nutrition management from the Nutrition Support Team	Chemoradiotherapy + Treated with the general nutritional method										Patient-generated Subjective Global Assessment. The PG-SGA	Baseline, 6 w	QLQ-C30	Baseline, 6 w	Hospital Anxiety and Depression Scale (HADS)	Baseline, 6 w
4241	Li 2018	The clinical effect of Î²-elemene-assisted radiochemotherapy in the treatment of esophageal cancer: A systematic review and meta-analysis	Consensus	#4241	The clinical effect of Î²-elemene-assisted radiochemotherapy in the treatment of esophageal cancer: a systematic review and meta-analysis	Chenxi Li	2018	Other: China		Systematic review	Yes	May 15th, 2018	The work was supported by Holistic Integrative Pharmacy Institutes, Hangzhou Normal University; Key Laboratory of Elemene Class Anti-cancer Chinese Medicine of Zhejiang Province; Engineering Laboratory of Development and Application of Traditional Chinese Medicine from Zhejiang Province; Key Projects of National Science Foundation of China (81730108); Key Project of Zhejiang project Ministry of S…	The authors have no conflicts of interest to declare.	4	236		Elemene-assisted radiotherapy or chemotherapy or radiotherapy and chemotherapy	Chemotherapy or radiotherapy and chemotherapy alone										Karnofsky Performance Status	N/I
4082	Ai 2021	Effect of cluster nursing mode combined with blood pressure regulation on surgical tolerance of patients with esophageal cancer and hypertension	Consensus	#4082	Effect of Cluster Nursing Mode Combined with Blood Pressure Regulation on Surgical Tolerance of Patients with Esophageal Cancer and Hypertension	Hongyan Ai	2021	Other: China		Non-randomised experimental study	No	N/A	The authors received no specific funding for this study.	e authors declare that they have no conflicts of interest to report regarding the present study	N/A	86		Cluster nursing combined with blood pressure regulation	Routine nursing										Exercise of Self-Care Agency (ESCA)	1 month	EPQ-RSC ( including three evaluation factors of EPQ-L (lie), EPQ P(psychoticism) and EPQ-N (neurosism)	1 month
3886	AlYazeedi 2024	META-ANALYSIS OF MINIMALLY INVASIVE VS. OPEN SURGERY FOR ESOPHAGEAL CANCER	Consensus	#3886	META-ANALYSIS OF MINIMALLY INVASIVE VS. OPEN SURGERY FOR ESOPHAGEAL CANCER	Meera Mohamed Al Yazeedi	2024	Other: Georgia	The whole results section for HRQl: "ain, functional outcome, and nutritional status, as part of the quality of life (QoL), are crucial for assessing late post-operative results. Generally, patients who receive MIS have a better perception of their quality of life post-surgery, reduced pain, enhanced mobility, and prompt return to normal diets. This being the case, these benefits lead to quicker …	Systematic review	No	2023-11-01	N/I	N/I	Unclear; however, 25 studies in total.	N/I		Minimally invasive surgery	Open surgery										N/I	N/I
3879	Takeuchi 2025	Survival Outcomes of Thoracoscopic vs Open Oesophagectomy for Oesophageal Cancer: A Multicentre, Open-Label, Randomised, Controlled, Phase 3 Trial (JCOG1409 MONET)	Consensus	#3879	Survival outcomes of thoracoscopic vs open oesophagectomy for oesophageal cancer: a multicentre, open-label, randomised, controlled, phase 3 trial (JCOG1409 MONET	Hiroya Takeuchi,	2025	Other: Japan		Randomised controlled trial	No	N/A	This study was funded by the Japan Agency for Medical Research and Development (grant numbers JP15ck0106190, JP18ck0106430, JP21ck0106668, and JP24ck0106928) and the National Cancer Center Research and Development Fund (grant numbers 26-A-4, 29-A-3, 2020-J-3, and 2023-J-03).	HT reports funding from Medtronic, Johnson & Johnson, and Olympus. KK reports funding from Merck Sharp & Dohme Corp (MSD), Ono Pharmaceuticals, Bristol Myers Squibb (BMS), BeiGene, Shionogi, Taiho Pharmaceutical, AstraZeneca, Roche, Bayer, and Chugai. YK reports funding from Medicaroid Corporation, Sysmex Corperation, Intuitive Surgical G.K., and AI Medical Service Inc.	N/A	300		Toracoscopic esophagectomy	Open oesophagectomy										QLQ-C30	Before surgery (baseline), and 1 month and 3 months after surgery
3191	O'Donnell 2002	Randomized clinical trial comparing self-expanding metallic stents with plastic endoprostheses in the palliation of oesophageal cancer.	Consensus	#3191	Randomized clinical trial comparing self-expanding metallicstents with plastic endoprostheses in the palliation ofoesophageal cancer	C. A. O'Donnell	2002	UK	Palliative care	Randomised controlled trial	No	N/A	Funded by the Chief Scientist OfÂ®ce, Scottish ExecutiveHealthDepartment.TheauthorsthankMrJohnAnderson,Department of Surgery and Dr Grant Urquhart,Department of Radiology, both Southern GeneralHospital, Glasgow, for their participation in this study;Miss Jane Blazeby, Department of Surgery, Bristol RoyalInÂ®rmary, for permission to use the EORTC OES-24oesophageal cancer-speciÂ®c quality of life m…	Funded by the Chief Scientist OfÂ®ce, Scottish ExecutiveHealthDepartment.TheauthorsthankMrJohnAnderson,Department of Surgery and Dr Grant Urquhart,Department of Radiology, both Southern GeneralHospital, Glasgow, for their participation in this study;Miss Jane Blazeby, Department of Surgery, Bristol RoyalInÂ®rmary, for permission to use the EORTC OES-24oesophageal cancer-speciÂ®c quality of life m…	N/A	50		Metallic stent	Plastic cendoprosthesis										Dysphagia (from0/able to eat a normal diet) to 4 /complete dysphagia)	Patients were evaluated immediately before treatment by the research nurse, then followed monthly at home until death.	QLQ-C30	Quality of life was measured before placement and after-wards at monthly intervals. The mean score for each patient was calculated after assigningthe lowest possible functional scores /0) and the highestpossible symptom scores /100) at visits that were missedbecause the patient had died
3083	Homs 2004	Quality of life after palliative treatment for oesophageal carcinoma -- a prospective comparison between stent placement and single dose brachytherapy.	Consensus	#3083	Quality of life after palliative treatment for oesophageal carcinoma â€“ a prospective comparison between stent placement and single dose brachytherapy	Marjolein Y.V. Homs	2004	Other: The Netherlands	Palliative care	Randomised controlled trial	No	N/A	The study was financially supported by the Health Care Insurance Council (Trial OG99-014, the SIREC- study)	None declared	N/A	209		Metal stent placement	Single dose brachytherapy										QLQ OES-23	Baseline, 14 days, 1 month and then monthly until one year after treatment. After one year of follow-up, patients were visited every 3 months	Dysphagia(score 0, ability to eat a normal diet; score 1, ability to eat some solid food; score 2, ability to eat some semi-solids only; score 3, ability to swallow liquids only; score 4, complete obstruction)	N/I, but followed up to 12 months	QLQ-C30	Baseline, 1, 3, 6, 9 and 12 months	Euroqol (EQ)-5D	Baseline, 1, 3, 6, 9 and 12 months	Visual analogue scale (EQ- VAS) for self-rated health	Baseline, 14 days, 1 month and then monthly until one year after treatment. After one year of follow-up, patients were visited every 3 months,
3072	deBoer 2004	Quality of life after transhiatal compared with extended transthoracic resection for adenocarcinoma of the esophagus.	Consensus	#3072	Quality of Life After Transhiatal Compared With Extended Transthoracic Resection for Adenocarcinoma of the Esophagus	A.G.E.M. de Boer	2004	Other: The Netherlands		Randomised controlled trial	No	N/A	The study was supported by grant No. 1996-041 from the Dutch Health Care Insurance Funds Council.	The authors indicated no potential conflicts of interest.	N/A	199		Limited transhiatal re- section	Extended transthoracic resectio										Modified Rotterdam Symptom Checklist (added items: dysphagia, loss of taste, weight loss, early satiety, blown up feeling, hoarseness, pain behind the chest bone, food not going down, and nocturnal coughing, omitted items: burning eyes, dry mouth, hair loss, shivering, tingling hands or feet, painful muscles, and lower back pain)	Baseline and, subsequently, at 5 weeks; 3, 6, 9, and 12 months; and 1.5, 2, 2.5, and 3 years after surgery	MOS SF-20	Baseline and, subsequently, at 5 weeks; 3, 6, 9, and 12 months; and 1.5, 2, 2.5, and 3 years after surgery
3043	Shenfine 2005	A pragmatic randomised controlled trial of the cost-effectiveness of palliative therapies for patients with inoperable oesophageal cancer.	Consensus	#3043	A pragmatic randomised controlled trial of the cost-effectiveness of palliative therapies for patients with inoperable oesophageal cance	J Shenfine	2005	UK	Palliative care	Randomised controlled trial	No	N/A	The research reported in this monograph was commissioned by the HTA Programme as project number 96/06/07. As funder, by devising a commissioning brief, the HTA Programme specified the research question and study design	N/I	N/A	217		18mm or 24 mm self- expanding metal stents	Rigid intubation or Non-stent/non-tube										Dysphagia (No dysphagia, solids, semi-solids, liquids, total dysphagia	Assessments were performed at enrolment, 1 week following treatment and thereafter at 6-weekly intervals until death	KPS score	Assessments were performed at enrolment, 1 week following treatment and thereafter at 6-weekly intervals until death	The Spitzer QL index	Assessments were performed at enrolment, 1 week following treatment and thereafter at 6-weekly intervals until death	EQ-5D	Assessments were performed at enrolment, 1 week following treatment and thereafter at 6-weekly intervals until death	QLQ C-30	Assessments were performed at enrolment, 1 week following treatment and thereafter at 6-weekly intervals until death	QLQ-OES24	Assessments were performed at enrolment, 1 week following treatment and thereafter at 6-weekly intervals until death
3040	Blazeby 2005	Health-related quality of life during neoadjuvant treatment and surgery for localized esophageal carcinoma.	Consensus	#3040	Health-Related Quality of Life during Neoadjuvant Treatment and Surgery for Localized Esophageal Carcinoma	Jane M. Blazeby	2005	UK		Cohort study	No	N/A	N/I	N/I	N/A	103		chemoradiotherapy and surgery	chemotherapy and surgery or esophagectomy alone										QLQ-C30	Baseline, 7, 12, 24. 36, 48 w	QLQ-OES18	Baseline, 7, 12, 24. 36, 48 w
3017	Bergquist 2005	Stent insertion or endoluminal brachytherapy as palliation of patients with advanced cancer of the esophagus and gastroesophageal junction. Results of a randomized, controlled clinical trial.	Consensus	#3017	Stent insertion or endoluminal brachytherapy as palliation of patients with advanced cancer of the esophagus and gastroesophageal junction. Results of a randomized, controlled clinical trial	H. Bergquist	2005	Other: Sweden	Palliative care	Randomised controlled trial	No	N/A	Supported by grants from the regional authorities of VÃ¤stra GÃ¶taland and the Boston Scientific company	N/I	N/A	65		Self-expandable metal stent	Endoluminal brachytherapy										QLQ-C30	At the time of inclusion and 1, 3, 6, 9 and 12 months	QLQ-OES18	At the time of inclusion and 1, 3, 6, 9 and 12 months	The Hospital Anxiety and Depression Scale	At the time of inclusion and 1, 3, 6, 9 and 12 months	Karnofsky Performance Status Scale Index	At the time of inclusion and 1, 3, 6, 9 and 12 months	Grade of dysphagia according to Ogilvie et al. (0, no dysphagia; 1, some dysphagia, but no dietary limitations; 2, can drink, but only eat semi- solid food; 3, can only drink; and 4, total dysphagia),	At the time of inclusion and 1, 3, 6, 9 and 12 months
2969	Bonnetain 2006	A comparative longitudinal quality of life study using the Spitzer quality of life index in a randomized multicenter phase III trial (FFCD 9102): chemoradiation followed by surgery compared with chemoradiation alone in locally advanced squamous resectable	Consensus	#2969	A comparative longitudinal quality of life study using the Spitzer quality of life index in a randomized multicenter phase III trial (FFCD 9102): chemoradiation followed by surgery compared with chemoradiation alone in locally advanced squamous resectable thoracic	F. Bonnetain	2006	Other: France		Randomised controlled trial	No	N/A	The study was supported by grants from the Ligue Nationale Contre le Cancer (LNCC), the Fonds de la Recherche de la SocieÂ´teÂ´ Nationale Francxaise de GastroenteÂ´rologie (SNFGE), the Programme Hospitalier pour la Recherche Clinique (PHRC) and the Association pour la Recherche contre le Cancer (ARC)	N/I	N/A	259		All patients received induction chemoradiation. Responders were randomised to surgery	All patients received induction chemoradiation. Responders were randomised to continuation of chemoradiation										The Spitzer QoL Index	Baseline, at the final work-up after chemoradiation CRT (arm B) or at the first post-surgical follow-up (arm A) and then at each follow-up, every 3 months during 2 years (arms A and B)
2950	Reynolds 2006	Prospective evaluation of quality of life in patients with localized oesophageal cancer treated by multimodality therapy or surgery alone.	Consensus	#2950	Prospective evaluation of quality of life in patients with localized oesophageal cancer treated by multimodality therapy or surgery alone	J. V. Reynolds	2006	UK		Cohort study	No	N/A	N/I	N/I	N/A	202		Multimodal therapy	Surgery alone										QLQ-30	2 weeks before starting the neoadjuvant regimen or surgery, after radiochemotherapy where applicable, and 3, 6 and 12 (2 weeks) months after surgery	QLQ-OES24	2 weeks before starting the neoadjuvant regimen or surgery, after radiochemotherapy where applicable, and 3, 6 and 12 ( 2 weeks) months after surgery
2935	Wenger 2006	An antireflux stent versus conventional stents for palliation of distal esophageal or cardia cancer: a randomized clinical study.	Consensus	#2935	Antireflux stent versus conventional stent in the palliation of distal esophageal cancer. A randomized, multicenter clinical trial	John Blomberg	2009	Other: Sweden	Palliative care	Randomised controlled trial	No	N/A	The work was supported financially by the Swedish Can- cer Society, Wilson-Cook Medical and the Swedish Cancer and Traffic Injury Fund	The authors report no conflicts of interest.	N/A	65		Antireflux stent	Conventional stent										QLQ-C30	At baseline and at follow-up visits 1, 3, and 6 months after stent insertion	QLQ-OES18	At baseline and at follow-up visits 1, 3, and 6 months after stent insertion
2924	Lu 2006	Effect of traditional chinese medicine on survival and quality of life in patients with esophageal carcinoma after esophagectomy.	Consensus	#2924	Effect of Traditional Chinese Medicine on Survival and Quality of Life in Patients with Esophageal Carcinoma after Esophagectomy	LU Ping	2006	Other: China		Randomised controlled trial	No	N/A	Supported by Agency of Science and Technology of Henan Province (No. 0524420052)	N/I	N/A	128		Traditional Chinese medicine alone	Chemotherapy alone or chemotherapy combined with Chinese medicine										KPS score	3 months
2885	Wei 2007	Medicinal herbs for esophageal cancer.	Consensus	#2885	Chinese herbal medicine for oesophageal cancer	Chen X	2016	Other: China		Systematic review	Yes	2015-09-01	None	None	6	287		Combination of conventional treatment and Chinese medicinal herbs	Conventional therapies without Chinese medicinal herbs										Karnofsky performance status scale	N/I	SQLI	N/I
2883	Nakamura 2007	Postoperative gastrointestinal dysfunction after 2-field versus 3-field lymph node dissection in patients with esophageal cancer.	Consensus	#2883	Postoperative Gastrointestinal Dysfunction after 2-field Versus 3-field Lymph Node Dissection in Patients with Esophageal Cancer	Misuzu Nakamura	2007	Other: Japan		Randomised controlled trial	No	N/A	N/I	N/I	N/A	72		Radical surgery followed by reconstruction with a gastric tube and a cervical an- astomosis + 2 -field - field lymph node dissection	Radical surgery followed by reconstruction with a gastric tube and a cervical an- astomosis + 3 -field - field lymph node dissection										Postoperative gastrointestinal dysfunction (The 32 items were divided into the following seven categories: 1. Decreased physical activity 2. Symptoms of reflux 3. Dumping-like syndrome 4. Nausea and vomiting 5. Food passage dysfunction 6. Pain 7. Diarrhea or soft feces)	N/I
2848	Power 2007	Superiority of anti-reflux stent compared with conventional stents in the palliative management of patients with cancer of the lower esophagus and esophago-gastric junction: results of a randomized clinical trial.	Consensus	#2848	Superiority of anti-reflux stent compared with conventional stents in the palliative management of patients with cancer of the lower esophagus and esophago-gastric junction: results of a randomized clinical trial	C. Power	2007	Other: Ireland	Palliative	Randomised controlled trial	No	N/A	N/I	N/I	N/A	49		Hanarostent with an anti-reflux valve	Standard Boston Scientific Microinvasive Ultraflex covered sten										QLQ-C30	Prior to stent placement and at 1 week and 2 months post-intervention. Patients were followed through to death, but the last data entry point relating to their symptoms and HRQoL in this study was at 2 months post stent insertion.	QLQ-OES24	Prior to stent placement and at 1 week and 2 months post-intervention. Patients were followed through to death, but the last data entry point relating to their symptoms and HRQoL in this study was at 2 months post stent insertion.	Dysphagia (solid, soft, liquid)	Prior to stent placement and at 1 week and 2 months post-intervention. Patients were followed through to death, but the last data entry point relating to their symptoms and HRQoL in this study was at 2 months post stent insertion.	DeMeester symptom score	1 week and 2 months post-stenting
2836	Barbour 2008	Health-related quality of life among patients with adenocarcinoma of the gastro-oesophageal junction treated by gastrectomy or oesophagectomy.	Consensus	#2836	Health-related quality of life among patients with adenocarcinoma of the gastro-oesophageal junction treated by gastrectomy or oesophagectomy	A. P. Barbour	2007	UK		Cohort study	No	N/A	J.M.B. was supported by a Medical Research Council Clinician Scientist Award	N/I	N/A	63		Total gastrectomy	Transthoracic oesophagectomy										QLQ- C30	Once before surgery (within 4 weeks) and 6 months (7 weeks) after operation
2816	Johansson 2008	Two different surgical approaches in the treatment of adenocarcinoma at the gastroesophageal junction.	Consensus	#2816	Two Different Surgical Approaches in the Treatment of Adenocarcinoma at the Gastroesophageal Junction	Jan Johansson	2008	Other: Sweden		Cohort study	No	N/A	N/I	N/I	N/A	133 -> 32/33 still alive for HRQL evaluation		Esophagectomy and gastric tube reconstruction	Extended gastrectomy and long Roux- en-Y reconstructions.										QLQ C30	Median 8.5 (min 4, max 15) years	QLQ OES 18	Median 8.5 (min 4, max 15) years
2776	Parameswaran 2008	The role of health-related quality of life outcomes in clinical decision making in surgery for esophageal cancer: a systematic review.	Consensus	#2776	The Role of Health-Related Quality of Life Outcomes in Clinical Decision Making in Surgery for Esophageal Cancer: A Systematic Reviev	R. Parameswaran	2008	UK		Systematic review	No	2006-12-01	N/I	N/I	11	1744		Esophagectomy	Not specified, however multiple comparisons were found										Medical Outcome Study Short Form (SF-36)	The median time interval for the follow-up was 12 months (range, 6-60 months	Rotterdam Symptom Check List	The median time interval for the follow-up was 12 months (range, 6-60 months	QLQ-C30	The median time interval for the follow-up was 12 months (range, 6-60 months	Functional Assessment of Cancer Therapy	The median time interval for the follow-up was 12 months (range, 6-60 months	Profile of Mood State	The median time interval for the follow-up was 12 months (range, 6-60 months	Gastresophageal Reflux Disease Health Related Quality of Life	The median time interval for the follow-up was 12 months (range, 6-60 months
2683	Yamashita 2009	A retrospective comparison of clinical outcomes and quality of life measures between definitive chemoradiation alone and radical surgery for clinical stage II-III esophageal carcinoma.	Consensus	#2683	A Retrospective Comparison of Clinical Outcomes and Quality of Life Measures Between Definitive Chemoradiation Alone and Radical Surgery for Clinical Stage IIâ€“III Esophageal Carcinoma	HIDEOMI YAMASHITA	2009	Other: Japan		Cohort study	No	N/A	N/I	N/I	N/A	128		Definitive Chemoradiation Alone	Radical Surgery										FACT-E	Assessed during their follow-up visit following treatment	FACT-G	Assessed during their follow-up visit following treatment
2644	Wang 2010	Comparison of the short-term quality of life in patients with esophageal cancer after subtotal esophagectomy via video-assisted thoracoscopic or open surgery.	Consensus	#2644	Comparison of the short-term quality of life in patients with esophageal cancer after subtotal esophagectomy via video-assisted thoracoscopic or open surgery	Hao Wang	2010	Other: China		Cohort study	No	N/A	N/I	N/I	N/A	56		Subtotal esophagectomy via video-assisted thoracoscopic surgery	Open surgery										QLQ-C30	Before operation and at the follow-up (2, 4, 12 and 24 weeks after operation)	QLQ-OES18	Before operation and at the follow-up (2, 4, 12 and 24 weeks after operation)
2642	Blomberg 2010	Antireflux stent versus conventional stent in the palliation of distal esophageal cancer. A randomized, multicenter clinical trial.	Consensus	#2642	Antireflux stent versus conventional stent in the palliation of distal esophageal cancer. A randomized, multicenter clinical trial	John Blomberg	2009	Other: Sweden	Palliative care	Randomised controlled trial	No	N/A	Supported financially by the Swedish Can- cer Society, Wilson-Cook Medical and the Swedish Cancer and Traffic Injury Fund	The authors report no conflicts of interest	N/A	72		Antireflux stent	Conventional stent										QLQ-C30	Baseline 1, 3, and 6 months after stent insertion	QLQ-OES18	Baseline 1, 3, and 6 months after stent insertion
2621	Al-Batran 2010	Impact of chemotherapy on quality of life in patients with metastatic esophagogastric cancer.	Consensus	#2621	Impact of Chemotherapy on Quality of Life in Patients With Metastatic Esophagogastric Cancer	Salah-Eddin Al-Batran	2010	Other: Germany	No exact time points for assessments given, medan between 2-6 months.	Systematic review	No	N/I, however, searached for papters published between January 1988 and June 2008	N/I	Editorial support was provided by Sanofi-Aventis	19	N/I		Chemotherapy	Chemotherapy										EORTC C-30	N/I	Investigator questionnaire	N/I	FACT-G	N/I	QLQ-OES18	N/I	EQ-5D	N/I
2581	Rosenblatt 2010	Adding external beam to intra-luminal brachytherapy improves palliation in obstructive squamous cell oesophageal cancer: a prospective multi-centre randomized trial of the International Atomic Energy Agency.	Consensus	#2581	Adding external beam to intra-luminal brachytherapy improves palliation in obstructive squamous cell oesophageal cancer: A prospective multi-centre randomized trial of the International Atomic Energy Agency	Eduardo Rosenblatt	2010	Other: Brazil, China, Croatia, India, South Africa and Sudan	Palliative care	Randomised controlled trial	No	N/A	The sole source of sponsorship of this trial has been the International Atomic Energy Agency (IAEA) under Coordinated Research Project E3.30.21. The IAEA has had an active role in the planning, study design, analysis and interpretation of the data	The authors hereby declare that they have no personal or financial interests with people or organizations that could inappropriately influence their work.	N/A	219		Combination of high dose-rate brachytherapy (HDRBT) and External Beam Radiation Therapy (EBRT	HDRBT alone										Dysphagia (to eat normal diet, Able to swallow some solids, Able to swallow only semisolid foods, Able to swallow liquids only Unable to swallow anything/ complete obstruction	Median follow up 197 days. Baseline, 6 weeks after randomization, and then on every month.	Odynophagia (pain on swallowing, Mild pain, Moderate pain, Severe pain)	Median follow up 197 days. Baseline, 6 weeks after randomization, and then on every month.	Regurgitation (None, Infrequent, Frequent, Constant)	Median follow up 197 days. Baseline, 6 weeks after randomization, and then on every month.	Chest-back pain (None Relieved by nonnarcotics, Relieved by narcotics, Not relieved by narcotics)	Median follow up 197 days. Baseline, 6 weeks after randomization, and then on every month.	ECOG performance scale (Asymptomatic/normal activity) Symptomatic but fully ambulatory Symptomatic, in bed less than 50% of the time Symptomatic, in bed more than 50% of the time Bedridden	Median follow up 197 days. Baseline, 6 weeks after randomization, and then on every month.	QOL score (A lot better, A little better,The same, A little worse, A lot worse)	Median follow up 197 days. Baseline, 6 weeks after randomization, and then on every month.
2571	Zhang 2011	Impact of the method of reconstruction after oncologic oesophagectomy on quality of life--a prospective, randomised study.	Consensus	#2571	Impact of the method of reconstruction after oncologic oesophagectomy on quality of life â€” a prospective, randomised study	Cheng Zhang	2011	Other: China		Randomised controlled trial	No	N/A	N/I	N/I	N/A	104		Narrow gastric tube reconstruction	whole-stomach reconstruction										QLQ-C30	Baseline, 3 weeks, 6 months and 1 year	QLQ-OES24	Baseline, 3 weeks, 6 months and 1 year
2566	Wang 2011	Comparison of the short-term health-related quality of life in patients with esophageal cancer with different routes of gastric tube reconstruction after minimally invasive esophagectomy.	Consensus	#2566	Comparison of the short-term health-related quality of life in patients with esophageal cancer with different routes of gastric tube reconstruction after minimally invasive esophagectomy	Hao Wang	2011	Other: China		Cohort study	No		N/I	N/I	N/A	97		Retrosternal reconstruction after minimally invasive esophagectomy	Prevertebral reconstruction after minimally invasive esophagectomy										QLQ-C30	Before operation and at the follow-up (2, 4, 12 and 24 weeks after operation)	QLQ-OES18	Before operation and at the follow-up (2, 4, 12 and 24 weeks after operation)
2559	Mehran 2011	Minimally invasive esophagectomy versus open esophagectomy, a symptom assessment study.	Consensus	#2559	Minimally invasive esophagectomy versus open esophagectomy, a symptom assessment study	R. Mehran	2011	United States		Cohort study	No	N/A	The work was supported by a generous donation from the Masud and Alex Mehran Foundation, San Francisco, California.	N/I	N/A	88		Minimally invasive esophagectomy	Open esophagectomy										The reflux domain of the Gastrointestinal Symp- toms Rating Scale (GSRS)	The median follow-up was 12.1 months for the MIE group and 18.3 months for the open group	Simplified version of the Japanese Society of Gastroenterological Surgery questionnaire for dumping after gastrectomy	The median follow-up was 12.1 months for the MIE group and 18.3 months for the open group
2546	Teoh 2011	Functional performance and quality of life in patients with squamous esophageal carcinoma receiving surgery or chemoradiation: results from a randomized trial.	Consensus	#2546	Functional Performance and Quality of Life in Patients With Squamous Esophageal Carcinoma Receiving Surgery or Chemoradiation Results From a Randomized Trial	Anthony Yuen Bun Teoh	2011	Other: China		Randomised controlled trial	No	N/A	N/I	N/I	N/A	81		Surgery	Definitive chemoradiation										QLQ-C30	Baseline, 3, 6 24 months	QLQ-OES24	Baseline, 3, 6 24 months
2498	Chan 2011	Reconstruction after esophagectomy for esophageal cancer: retrosternal or posterior mediastinal route?.	Consensus	#2498	Reconstruction after esophagectomy for esophageal cancer: Retrosternal or posterior mediastinal route?	Mei-Lin Chan	2011	Other: Taiwan	No description of randomisation	Cohort study	No	N/A	The work was in part supported by the Division of Experi- mental Surgery, Department of Surgery, Taipei Veterans General Hospital, and the Lung Cancer Foundation.	N/I	N/A	110		Adjuvant radiotherapy + retrosternal reconstruction	Adjuvant radiotherapy + mediastinal reconstruction										What kinds of the food can you eat? (Solid, soft, liquid)	N/I	Do you suffer from regurgitation (Yes/No)	N/I
2493	Scarpa 2011	Systematic review of health-related quality of life after esophagectomy for esophageal cancer.	Consensus	#2493	Systematic review of health-related quality of life after esophagectomy for esophageal cancer	Marco Scarpa	2011	Other: Italy		Systematic review	Yes	2011-03-01	Ancona E and Castoro C coordinated the research group and obtained the funds	N/I	7	485		Neoadjuvant CT-RT+ surgery	Surgery alone or definitive CT-RT	Open surgery	Minimally invasive esophagectomy	Surgery alone	Palliative RT or definitive CT-RT + salvage surgery	Emergency esophagectomy	Elective esophagectomy	Endoscopical ablation	Esophagectomy		QLQ-C30	Range from 1 w up to 35 months	EORTC-QLQ-OES18	Range from 1 w up to 35 months	EORTC-QLQ-OES24	Range from 1 w up to 35 months	SF-36	Range from 1 w up to 35 months
2456	Kachnic 2011	Longitudinal Quality-of-Life Analysis of RTOG 94-05 (Int 0123):A Phase III Trial of Definitive Chemoradiotherapy for Esophageal Cancer.	Consensus	#2456	Longitudinal Quality-of-Life Analysis of RTOG 94â€“05 (Int 0123): A Phase III Trial of Definitive Chemoradiotherapy for Esophageal Cancer	Lisa A. Kachnic	2010	United States		Randomised controlled trial	No	N/A	Supported by RTOG U10 CA21661, CCOP U10 CA37422, and Stat U10 CA32115 grants from the National Cancer Institute (NCI).	The authors indicated no potential conflicts of interest	N/A	166		Definitive chemoradiotherapy (CRT) with conventional-dose (CD	Definitive chemoradiotherapy (CRT) with high-dose (HD) radiotherapy as used in the RTOG phase III 94 â€“ 05 trial (Intergroup 0123)										Modified The FACT-HN (RTOG added 15 additional questions)	Baseline, at completion of CRT, and then at 8 months and at 1 year from the start of CRT
2453	Seike 2011	A New Candidate Supporting Drug, Rikkunshito, for the QOL in Advanced Esophageal Cancer Patients with Chemotherapy Using Docetaxel/5-FU/CDDP.	Consensus	#2453	A New Candidate Supporting Drug, Rikkunshito, for the QOL in Advanced Esophageal Cancer Patients with Chemotherapy Using Docetaxel/5-FU/CDDP	Junichi Seike	2011	Other: Japan		Randomised controlled trial	No	N/A	N/I	N/I	N/A	19		Docetaxel/5-FU/CDDP (DFP) therapy + Rikkunshito	Docetaxel/5-FU/CDDP (DFP) therapy + no Rikkunshito										QOL (sleep, mood, volition, activity of daily living (ADL), and anxiety: ach item was scored on the five-grade scale of 1-5 according to QOL-ACD)	Day 1 and Day 14.
2446	Javed 2012	Palliative stenting with or without radiotherapy for inoperable esophageal carcinoma: a randomized trial.	Consensus	#2446	Palliative Stenting With or Without Radiotherapy for Inoperable Esophageal Carcinoma: A Randomized Trial	Amit Javed	2010	Other: India	Palliative care	Randomised controlled trial	No	N/A	All India Institute of Medical Sciences, New Delhi, India	None	N/A	79		Combination of esophageal stenting and external beam radiotherap	Esophageal stenting alone										Dysphagia (1-4)	(before the start of therapy), 1 week after esophageal stenting, 1 week after completion of radiotherapy (in Group II), and every 2 months thereafter until death or until completion of the study (13 months)	QLQ-C30	t baseline, 1 week after completion of stenting, and 1 week after completion of treatment
2416	Wang 2012	Combination therapy with lentinan improves outcomes in patients with esophageal carcinoma.	Consensus	#2416	Combination therapy with lentinan improves outcomes in patients with esophageal carcinoma	JI-LIAN WAN	2012	Other: China		Cohort study	No	N/A	N/I	N/I	N/A	50		Same dosage of tegafur combined with 1 mg lentinan diluted in 250 ml normal saline.	Chemotherapeutic agent tegafur (1,000 mg/day for 5 days)										The Karnofsky performance scale score	Prior to and following each of the 2 treatment courses.	The Zubrod-ECOG-WHO score	Prior to and following each of the 2 treatment courses.	QOL scale (12 grades, 60 points)	Prior to and following each of the 2 treatment courses.
2412	Hiura 2012	Effects of ghrelin administration during chemotherapy with advanced esophageal cancer patients: a prospective, randomized, placebo-controlled phase 2 study.	Consensus	#2412	Effects of Ghrelin Administration During Chemotherapy With Advanced Esophageal Cancer Patients A Prospective, Randomized, Placebo-Controlled Phase 2 Study	Yuichiro Hiura	2012	Other: Japan		Randomised controlled trial	No	N/A	The study was supported by a Health and Labor Sciences Research Grant from the Ministry of Health, Labor, and Wel- fare of Japan.	The authors made no disclosures	N/A	42		Cisplatin-based neoadjuvant chemotherapy + Ghrelin	Cisplatin-based neoadjuvant chemotherapy + placebo										QLQ-C30	Before and after chemotherapy (day 8)
2395	Biere 2012	Minimally invasive versus open oesophagectomy for patients with oesophageal cancer: a multicentre, open-label, randomised controlled trial.	Consensus	#2395	Minimally invasive versus open oesophagectomy for patients with oesophageal cancer: a multicentre, open-label, randomised controlled trial	Surya S A Y Biere	2012	Other: Netherlands, Spain, Italy		Randomised controlled trial	No	N/A	Study was funded by the Digestive Surgery Foundation of the Unit of Digestive Surgery of the VU University Medical Centre.	No conflicts of interest	N/A	115		Open oesophagectomy	Minimally invasive oesophagectomy										QLQ C-30	Baseline, 6w after surgery	QLQ OES18	Baseline, 6w after surgery	SF-36	Baseline, 6w after surgery
2375	Liu 2012	Long-term outcome of irradiation with or without chemotherapy for esophageal squamous cell carcinoma: a final report on a prospective trial.	Consensus	#2375	Long-term outcome of irradiation with or without chemotherapy for esophageal squamous cell carcinoma: a final report on a prospective trial	Mina Liu	2012	Other: China		Randomised controlled trial	No	N/A	N/I	The authors declare that they have competing interests	N/A	121 (only 17 were alive and assessed for HRQL)		Late course accelerated hyperfractionated irradiation (LCAF)	LCAF with concurrent chemotherapy										Dysphagia (regular diet, soft food, semi-fluid food and fluid food)	Median 138 months	Cough, which was graded according to common terminology criteria for adverse events (CTCAE, version 4.0)	Median 138 months	Hemoptysis by CTCAE (version 4)	Median 138 months	KPS score
2371	Yamada 2012	Jejunal interposition reconstruction with a stomach preserving esophagectomy improves postoperative weight loss and reflux symptoms for esophageal cancer patients.	Consensus	#2371	Jejunal interposition reconstruction with a stomach preserving esophagectomy improves postoperative weight loss and reflux symptoms for esophageal cancer patients	Eiji Yamada	2012	Other: Japan		Cohort study	No	N/A	N/I	No biomedical financial interests or potential conflicts of interest declare	N/A	27		Jejunal interposition with an stomach preserving esophagectomy	Gastric tube reconstruction										QLQ-OES18	9-36 months postop
2366	Pool 2012	Effects of a self-care education program on quality of life after surgery in patients with esophageal cancer.	Consensus	#2366	Effects of a Self-Care Education Program on Quality of Life After Surgery in Patients With Esophageal Cancer	Maryam Khazaee Pool	2012	Other: Iran		Randomised controlled trial	No	N/A	N/I	The authors declare no conflict of interes	N/A	105		Surgery + chemotherapy + Direct education	Surgery + chemotherapy + Pamphlet information										QLQ-30	Before intervention, 3 months post intervention	QLQ-OES18	Before intervention, 3 months post intervention
2345	Kataria 2012	Comparison of quality of life in patients undergoing transhiatal esophagectomy with or without chemotherapy.	Consensus	#2345	Comparison of Quality of Life in Patients Undergoing Transhiatal Esophagectomy with or without Chemotherapy	Kamal Kataria	2012	Other: India		Randomised controlled trial	No	N/A	None	None	N/A	30		Transhiatal esophagectomy (THE) with chemotherapy	Transhiatal esophagectomy (THE) without chemotherapy										QLQ C-30	Baseline, post treatment
2329	Lv 2014	Quality of life in patients with esophageal cancer receiving definitive chemoradiotherapy or esophagectomy.	Consensus	#2329	Quality of life in patients with esophageal cancer receiving definitive chemoradiotherapy or esophagectomy	YAJUAN LV	2014	Other: China		Cohort study	No	N/A	N/I	N/I	N/A	102		Chemoradiotherapy	Esophagectomy										QLQ-C30	Prior to therapy, 1 month, 6 months
2319	Shen 2015	Assessment of health-related quality of life of patients with esophageal squamous cell carcinoma following esophagectomy using EORTC quality of life questionnaires.	Consensus	#2319	Assessment of healthâ€‘related quality of life of patients with esophageal squamous cell carcinoma following esophagectomy using EORTC quality of life questionnaires	HONGCHANG SHEN	2015	Other: China		Randomised controlled trial	No	N/A	This study was supported by the Science and Technology Foundation of Shandong Province (grant no. 2013GSF11845) and the Science and Technology Project of Jinan (grant no. 201202023).	N/I	N/A	62		hand video-assisted thoraco scopic surgery	Ivor-Lewis surgery										QLQ-C30	1 week prior to surgery and at 2, 4, 12 and 24 weeks after surgery	QLQ-OES18	1 week prior to surgery and at 2, 4, 12 and 24 weeks after surgery
2314	Faber 2015	Improved body weight and performance status and reduced serum PGE2 levels after nutritional intervention with a specific medical food in newly diagnosed patients with esophageal cancer or adenocarcinoma of the gastro-esophageal junction.	Consensus	#2314	Improved body weight and performance status and reduced serum PGE2 levels after nutritional intervention with a specific medical food in newly diagnosed patients with esophageal cancer or adenocarcinoma of the gastro-esophageal junction	Joyce Faber	2015	Other: The Netherlands		Randomised controlled trial	No	N/A	The study was funded by Nutricia Research, Nutricia Ad- vanced Medical Nutrition, Utrecht, The Netherlands.	As indicated in the affiliations, J. Faber, A.P. Vos, M. Berkhout and A. van Helvoort are employed within Nutricia Research. This aside, no conflicts of interest are present. M.J. Uitdehaag, M.C.W. Spaander, S.C.L. van Steenbergen, C.H.J. Lamers, H.C. RÃ¼mpke, H.W. Tilanus, P.D. Siersema and A. van der Gaast declare that they have no conflict of interest, neither financial or personal relationshi…	N/A	67		Specific medical food for 4 weeks before the start of anticancer therapy	Patients with <5% weight loss received a non-caloric placebo product, and patients with weight loss â‰¥5% received an iso-caloric control product to secure blinding of the study										QLQ-C30	Baseline, 4w	QLQ OES18	Baseline, 4w	EuroQoL-5D	Baseline, 4w	Dysphagia	Baseline, 4w
2297	Coron 2016	Antireflux versus conventional self-expanding metallic Stents (SEMS) for distal esophageal cancer: results of a multicenter randomized trial.	Consensus	#2297	Antireflux versus conventional self-expanding metallic Stents (SEMS) for distal esophageal cancer: results of a multicenter randomized trial	E. Coron	2016	Other: France	Palliative care	Randomised controlled trial	No	N/A	The authors acknowledge the French Society of Digestive Endos- copy which supported the study.	None	N/A	38		Covered self-expanding metal stents (SEMS) with antireflux valve	Similar type of SEMS with no antireflux device but assigned to standard proton pump inhibitor therapy and postural advice										Regurgitation was scored from 0 (none) to 16 (severe)	Baseline (i.e at the time of inclu- sion in the study) and at 1, 2, 3 and 6 months after placement of the stent.	Dysphaiga (Atkinson score)	Baseline (i.e at the time of inclu- sion in the study) and at 1, 2, 3 and 6 months after placement of the stent.	Simplified Reflux Qual	Baseline (i.e at the time of inclu- sion in the study) and at 1, 2, 3 and 6 months after placement of the stent.
2266	Cheng 2013	Effects of psychological nursing intervention on personality characteristics and quality of life of patients with esophageal cancer.	Consensus	#2266	Effects of psychological nursing intervention on personality characteristics and quality of life of patients with esophageal cancer Qiao-mei Cheng , Cun-quan Kong	Qiao-mei Cheng	2013	Other: China		Randomised controlled trial	No	N/A	N/I	No conflicts	N/A	86		Psychological nursing intervention	Conventional nursing care										QLQ C-30	At admission, 1, 6 months after admission
2263	Amdal 2013	Patient-reported outcomes evaluating palliative radiotherapy and chemotherapy in patients with oesophageal cancer: a systematic review.	Consensus	#2263	Patient-reported outcomes evaluating palliative radiotherapy and chemotherapy in patients with oesophageal cancer: A systematic review	Cecilie Delphin Amdal	2012	Other: Norway		Systematic review	No	2011-11-01	The research fellowship for Cecilie Delphin Amdal was provided by the Norwegian Extra Foun- dation for Health and Rehabilitation, who also pro- vided funding for the project together with the Norwegian Cancer Society.	The authors report no conflicts of interest. The authors alone are responsible for the content and writing of the paper.	28	2127		Chemotherapy and/or radiotherapy	Chemotherapy and/or radiotherapy										QLQ-C30	Reports of timing of assess- ment and the frequency of missing questionnaires varied between the studies	QLQ-OES18	Reports of timing of assess- ment and the frequency of missing questionnaires varied between the studies	QLQ-OES24	Reports of timing of assess- ment and the frequency of missing questionnaires varied between the studies	Rotterdam symptom checklist	Reports of timing of assess- ment and the frequency of missing questionnaires varied between the studies			EQ-5D	Reports of timing of assess- ment and the frequency of missing questionnaires varied between the studies	EQ-VAS	Reports of timing of assess- ment and the frequency of missing questionnaires varied between the studiea	DeMeester symptom scores	N/I	Barr and Krasner questionnaire	N/I	Dysphagia (0-4)Mellow and Pinkas modifi ed scor	N/I	Medical research council symptom index
2255	vanderSchaaf 2013	The influence of surgical factors on persisting symptoms 3 years after esophageal cancer surgery: a population-based study in Sweden.	Consensus	#2255	The Influence of Surgical Factors on Persisting Symptoms 3 Years after Esophageal Cancer Surgery: A Population-Based Study in Sweden	Maartje van der Schaaf	2013	Other: Sweden		Cohort study	No	N/A	Funding was provided by the Swedish Cancer Society and the Swedish Research Council	There are no conflicts of interest reported	N/A	178		Surgical approach Transhiatal	Surgical approach transthoracic	Anastomotic technique hand-sewn	Anastomotic technique mechanical								QLQ-C30	6 months and 3 years	QLQ-OES18	6 months and 3 years
2227	Amdal 2013	Palliative brachytherapy with or without primary stent placement in patients with oesophageal cancer, a randomised phase III trial.	Consensus	#2227	Palliative brachytherapy with or without primary stent placement in patients with oesophageal cancer, a randomised phase III trial	Cecilie Delphin Amdal	2013	Other: Norway		Randomised controlled trial	No	N/A	Cecilie Delphin Amdal received a three-year fellowship from the Norwegian ExtraFoundation for Health and Rehabilitation (project 10920). The project also received funding from The Norwegian Cancer Society	The authors declare that they have no conflict of interest.	N/A	41		Selfexpanding metal stents followed by brachytherapy	Brachytherapy alone										The dysphagia grading scale	Baseline, 3, 7 w	The Edmonton Symptom Assessment Scale	Baseline, 3, 7 w	QLQ-C30	Baseline, 7 w	QLQ-OG25	Baseline 7 w
2191	Hong 2013	The short-term outcome of three-field minimally invasive esophagectomy for Siewert type I esophagogastric junctional adenocarcinoma.	Consensus	#2191	The Short-Term Outcome of Three-Field Minimally Invasive Esophagectomy for Siewert Type I Esophagogastric Junctional Adenocarcinoma	Liu Hong	2013	Other: China		Randomised controlled trial	No	N/A	This study was supported in part by grants from the National Natural Scientific Foundation of China (81100714, 81171923, and 81070870), the Foundation of Shaanxi Province Science and Technology Research (2012KJXX-20), the Xijing Zhutui Project (12Z03), and the Top PhD Foundation of China (201075)	N/I	N/A	114		Three-incision open esophagectomy	Minimally invasive esophagectomy										QLQ-C30	Before the operation and at the follow-up (2, 4, 8, and 12 weeks after operation)	QLQ-OES-18	Before the operation and at the follow-up (2, 4, 8, and 12 weeks after operation)
2178	Zhang 2013	Perioperative comprehensive supportive care interventions for chinese patients with esophageal carcinoma: a prospective study.	Consensus	#2178	Perioperative Comprehensive Supportive Care Interventions for Chinese Patients with Esophageal Carcinoma: a Prospective Study	Xiao-Dan Zhang	2013	Other: China		Randomised controlled trial	No	N/A	The research is supported by the NPUS Foundation of China Ministry of Education (MEHE-2007-15) and Dean Foundation of Sun Yat-sen University (DF-2008-4-64)	N/I	N/A	60		Comprehensive Supportive Care Interventions	Traditional care										Symptom checklist-90 (SCL-90)	1st day of admission, at week 1, 4 and 24 post-surgery, respectively.	Study specific questionairre (QOL)	4 years post-surgery
2154	Touchefeu 2014	Chemotherapy versus self-expanding metal stent as primary treatment of severe dysphagia from unresectable oesophageal or gastro-oesophageal junction cancer.	Consensus	#2154	Chemotherapy versus self-expanding metal stent as primary treatment of severe dysphagia from unresectable oesophageal or gastro-oesophageal junction cancer	Yann Touchefeu	2014	Other: France	Palliative care	Cohort study	No	N/A	N/I	The authors have no competing interests to declare.	N/A	71		Chemotherapy	Self-expanding metal stent										Dysphagia was graded on a standard five-point scale: grade 0, no dysphagia; grade 1, some solid food; grade 2, swallow liquids only; grade 3, difficulty with liquids and saliva; grade 4, complete dysphagia (Atkinson scale)	4, 28 days short follow-up median time of 2.8 months long-term follow up
2084	Wen 2014	The clinical research of the endoscopic sequential treatment for patients with intermediate-advanced esophageal cancer: a randomized clinical trial.	Consensus	#2084	The clinical research of the endoscopic sequential treatment for patients with intermediateâ€“advanced esophageal cancer: a randomized clinical trial	Liming Wen	2014	Other: China	Palliative care	Randomised controlled trial	No	N/A	N/I	The authors declare that they have no conflict of interests.	N/A	240		Endoscopic sequential treatme (he experimental group was randomly divided into three subgroups: group A: local chemotherapeutic drug injection with ordinary metal stent implantation; group B: local chemotherapeutic drug injection with iodine-125 particle implantation; and group C: radiofre- quency (RF) therapy with ordinary metal stent group)	Conventional therapy (The control group was also randomly divided into three sub- groups: group D: local chemotherapeutic drug injection group; group E: RF therapy group; and group F: common metal stent implantation group.)										QLQ-C30	Baseline, 3 months, 6 months, 1 year, 1.5 years, and 2 years after the end of the first course of treatment
2076	Dutton 2014	Gefitinib for oesophageal cancer progressing after chemotherapy (COG): a phase 3, multicentre, double-blind, placebo-controlled randomised trial.	Consensus	#2076	Gefi tinib for oesophageal cancer progressing after chemotherapy (COG): a phase 3, multicentre, double-blind, placebo-controlled randomised trial	Susan J Dutton	2014	UK		Randomised controlled trial	No	N/A	Cancer Research UK	DRF received a grant from AstraZeneca to continue with ongoing research into FRGR inhibitor AZD4547 and money for an educational DVD on EGFR mutation analysis. RDP has received money from AstraZeneca to travel to external meetings and has a current research grant for an unrelated project from the company. AC has previously received payment from AstraZeneca for talking about gefi tinib at an exter…	N/A	450		Histologically confi rmed squamous-cell carcinoma or adenocarcinoma, who had progressed after chemotherapy and/or radiotherapy received gefitinib	Histologically confi rmed squamous-cell carcinoma or adenocarcinoma, who had progressed after chemotherapy and or radiotherapy received placebo										QLQ-C30	Baseline, 4, 8, and 12 weeks until progression	QLQ-OG25	Baseline, 4, 8, and 12 weeks until progression
2068	Dai 2014	Interventions for dysphagia in oesophageal cancer.	Consensus	#2068	Interventions for dysphagia in oesophageal cancer	Yang C	2014	Other: China		Systematic review					53	3684		Self-expanding metal stent insertion; â€¢ thermal ablative therapy, laser therapy, argon plasma coagulation, bipolar probe electrocoagulation (BICAP); â€¢ plastic stent insertion; â€¢ intraluminal brachytherapy; â€¢ photodynamic therapy; external beam radiotherapy; â€¢ chemoradiotherapy; chemotherapy; chemical ablative therapy, alcohol injection, chemotherapeutic agent injection; and oesophageal …	Comparisons included one or more ofthe interventions mentioned above or oesophageal dilatation alone. A combination of interventions was acceptable if one of the interventions was included in both arms of the study.										Dysphagia modified Mellow and Pinkas system	Not listed, different follow up length between studies	Dysphaiga (Yes/no)	Not listed, different follow up length between studies	QLQ- C30	Not listed, different follow up length between studies	QLQ- OES 24	Not listed, different follow up length between studies	HADS	Not listed, different follow up length between studies	O'Rourke grading system (Dysphagia)	Not listed, different follow up length between studies	QLQ-OES 18	Not listed, different follow up length between studies	QLQ OES-23	Not listed, different follow up length between studies	Ogilvie grading system (Dysphagia)	Not listed, different follow up length between studies	QL index	Not listed, different follow up length between studies	VAS (dysphagia)
2056	Hauser 2015	Does neoadjuvant treatment before oncologic esophagectomy affect the postoperative quality of life? A prospective, longitudinal outcome study.	Consensus	#2056	Does neoadjuvant treatment before oncologic esophagectomy affect the postoperative quality of life? A prospective, longitudinal outcome study	C. Hauser		Other: Germany		Cohort study	No	N/A	N/I	N/I	N/A	131		Preoperative chemo(radio)therapy followed by surgery	Surgery alone										QLQ-C30	Baseline, 3, 6, 12, and 24 months	Esophagus-specific module developed by Kuechler (oes-18)	Baseline, 3, 6, 12, and 24 months
2025	Yan 2015	Efficacy of dendritic cell-cytokine-induced killer immunotherapy plus intensity-modulated radiation therapy in treating elderly patients with esophageal carcinoma.	Consensus	#2025	Efficacy of dendritic cell-cytokine-induced killer immunotherapy plus intensity-modulated radiation therapy in treating elderly patients with esophageal carcinoma	L. Yan	2015	Other: China		Randomised controlled trial	No	N/A	N/I	The authors declare no conflict of interest	N/A	68		Adoptive cytokine-induced killer (CIK) cell and dendritic cell (DC) therapy plus intensity modulated radiation therapy	Adoptive cytokine-induced killer (CIK) cell and dendritic cell (DC) therapy alone										QOL (N/I on which scale)	The median follow-up period was 15 months in the intervention group (range, 4-23 months) and 15 months (range, 3-22 months) in the control group
2021	Wang 2015	Outcomes, quality of life, and survival after esophagectomy for squamous cell carcinoma: A propensity score-matched comparison of operative approaches.	Consensus	#2021	Outcomes, quality of life, and survival after esophagectomy for squamous cell carcinoma: A propensity scoreâ€“matched comparison of operative approaches	Hao Wang	2015	Other: China		Cohort study	No	N/A	Authors have nothing to disclose with regard to commercial support	Authors have nothing to disclose with regard to commercial support	N/A	888		Minimally invasive esophagectomy	Open esophagectomy										QLQ-C30	1, 3, 6, 12, 18, and 24 months	QLQ-OES18	1, 3, 6, 12, 18, and 24 months
2018	Zhang 2015	Methods of reconstruction after esophagectomy on long-term health-related quality of life: a prospective, randomized study of 5-year follow-up.	Consensus	#2018	Methods of reconstruction after esophagectomy on long-term health-related quality of life: a prospective, randomized study of 5-year follow-up	Min Zhang	2015	Other: China		Randomised controlled trial	No	N/A	N/I	Authors declared that they have no conflict of interest	N/A	104		Narrow gastric tube reconstruction	Whole-stomach reconstruction										QLQ-C30	3 weeks, 6 months, 1, 2, 3, 4, and 5 years	QLQ-OES18	3 weeks, 6 months, 1, 2, 3, 4, and 5 years
1995	Maas 2015	Quality of Life and Late Complications After Minimally Invasive Compared to Open Esophagectomy: Results of a Randomized Trial.	Consensus	#1995	Quality of Life and Late Complications After Minimally Invasive Compared to Open Esophagectomy: Results of a Randomized Tria	K. W. Maas	2015	Other: The Netherlands, Spain, Italy		Randomised controlled trial		N/A	N/I	N/I	N/A	115		Open esophagectomy	Minimally invasive esophagectomy										QLQ-C30	Basline, 6w, 1 year	QLQ-OES18	Basline, 6w, 1 year	SF-36	Basline, 6w, 1 year
1967	Lee 2015	Capecitabine in combination with either cisplatin or weekly paclitaxel as a first-line treatment for metastatic esophageal squamous cell carcinoma: a randomized phase II study.	Consensus	#1967	Capecitabine in combination with either cisplatin or weekly paclitaxel as a first-line treatment for metastatic esophageal squamous cell carcinoma: a randomized phase II study	Su Jin Lee	2015	Other: South Korea	Palliative care	Randomised controlled trial	No	N/A	Study drugs (capecitabine and paclitaxel) were kindly provided by Roche and CJ (Seoul, Korea), respectively. Neither company was involved in collection or analysis of the data, or in the preparation of the manuscript	The authors have no conflicts of interest to declare	N/A	94		Patients with recurrent or metastatic squamous cell car- cinoma of the esophagus who had not previously been treated palliative chemotherapy for metastatic disease received (days [D]1-14 capecitabine 1000 mg/m2 twice daily + D1 cisplatin 75 mg/m2, every 3 weeks	Patients with recurrent or metastatic squamous cell car- cinoma of the esophagus who had not previously been treated palliative chemotherapy for metastatic disease received D1-14 capecitabine 1000 mg/m2 twice daily + D1, 8 paclitaxel 80 mg/m2, every 3 weeks										QLQ-OES18	baseline, every two cycles, and at the end of treatment
1865	Metcalfe 2016	Comparing open and minimally invasive surgical procedures for oesophagectomy in the treatment of cancer: the ROMIO (Randomised Oesophagectomy: Minimally Invasive or Open) feasibility study and pilot trial.	Consensus	#1865	Comparing open and minimally invasive surgical procedures for oesophagectomy in the treatment of cancer: the ROMIO (Randomised Oesophagectomy: Minimally Invasive or Open) feasibility study and pilot trial	Chris Metcalfe	2016	UK		Randomised controlled trial	No	N/A	HTA programme as project number 10/50/65, National Institute for Health Research (NIHR).	None	N/A	84		Neoadjuvant chemo(radio)therapy + hybrid open chest and minimally invasive abdomen [laparoscopically assisted oesophagectomy	Neoadjuvant chemo(radio)therapy + minimally invasive esophagectomy										QLQ-C30	Baseline measurements prior to random allocation. On the second day post surgery, patients completed assessments of pain and blinding, followed by completion of the full assessment 6 days, 3 and 6 weeks and 3 and 6 months 9, 12, 18, 24 and 36 months after surgery.	QLQ-OES18	Baseline measurements prior to random allocation. On the second day post surgery, patients completed assessments of pain and blinding, followed by completion of the full assessment 6 days, 3 and 6 weeks and 3 and 6 months 9, 12, 18, 24 and 36	EQ-5D-5L	Baseline measurements prior to random allocation, 6 days, 3 and 6 weeks and 3 and 6 months 9, 12, 18, 24 and 36	Pain (VAS)	Pre surgery, 2 and 6 days
1856	Nakamura 2016	The effects of rikkunshito on body weight loss after esophagectomy.	Consensus	#1856	The effects of rikkunshito on body weight loss after esophagectomy	Masaki Nakamura	2016	Other: Japan	Nine patients in each group received neoadjuvant therapy. One patient in the rikkunshito group and nine patients in the control group received postoperative adjuvant chemotherapy. One patient received radiotherapy with chemotherapy	Non-randomised experimental study	No	N/A	This study received the research funding from Tsumura & Co. (Tokyo, Japan)	N/I	N/A	40		Esophagectomy + 2.5 g of rikkunshito before every meal for 48 wk beginning 4 wk after surgery	Esophagectomy + without rikkunshito or a placebo postoperatively										FACT-E	4, 13, 26, and 52 wk postoperatively.
1844	Yang 2016	Comparative study on long-term survival results between minimally invasive surgery and traditional resection for esophageal squamous cell carcinoma.	Consensus	#1844	Comparative study on long-term survival results between minimally invasive surgery and traditional resection for esophageal squamous cell carcinoma	Z.-Q. YANG	2016	Other: China		Randomised controlled trial	No	N/A	N/I	The Authors declare that they have no conflict of interests	N/A	240		Minimally invasive surgery	Traditional resection.										Karnofsky score	1,3,5 years
1838	Malmstrom 2016	The effect of a nurse led telephone supportive care programme on patients' quality of life, received information and health care contacts after oesophageal cancer surgery-A six month RCT-follow-up study.	Consensus	#1838	The effect of a nurse led telephone supportive care programme on patientsâ€™ quality of life, received information and health care contacts after oesophageal cancer surgeryâ€”A six month RCT-follow-up study	Marlene MalmstrÃ¶m	2016	Other: Sweden		Randomised controlled trial	No	N/A	The study was supported by grants from SÃ¶dra sjukvÃ¥rdsregionen [The Southern Regional Health Care Committee] and VÃ¥rdakademin [Academy of caring science] at SkÃ¥ne University hospital. The funders has not been involved in the research.	No conflicts of interest.	N/A	82		nurse led telephone supportive care programme following oesophageal resection for cancer	Conventional care following oesophageal resection for cancer										QLQ-C30	Baseline, 6 months	QLQ-OG25	Baseline, 6 months	QLQ-INFO25	Baseline, 6 months
1807	Liu 2017	Cytokine-induced killer cells/dendritic cells and cytokine-induced killer cells immunotherapy for the treatment of esophageal cancer in China: a meta-analysis.	Consensus	#1807	Cytokine-induced killer cells/dendritic cells and cytokine-induced killer cells immunotherapy for the treatment of esophageal cancer in China: a meta-analysis	Yan Liu	2017	Other: China		Systematic review	Yes	2016-10-01	N/I	The authors report no conflicts of interest in this work	4	236		Combination of dendritic cells and cytokine-induced killer cells (immunotherapy ) and conventional treatment	Conventional regimens alone										QOL (unclear which measurment)	N/I
1796	Zhang 2017	A comparative study on the efficacy of fast-track surgery in the treatment of esophageal cancer patients combined with metabolic syndrome.	Consensus	#1796	A comparative study on the efficacy of fast-track surgery in the treatment of esophageal cancer patients combined with metabolic syndrome	ZITENG ZHANG	2017	Other: China		Randomised controlled trial	No	N/A	N/I	N/I	N/A	94		Fast-track surgery	Traditional appraoch										QLQ-OES-18	1 month
1792	Li 2017	Feasibility and outcomes of modified enhanced recovery after surgery for nursing management of aged patients undergoing esophagectomy.	Consensus	#1792	Feasibility and outcomes of modified enhanced recovery after surgery for nursing management of aged patients undergoing esophagectomy	Wei Li	2017	Other: China		Randomised controlled trial	No	N/A	The work was supported by the Science and Technology Key Project of Fujian Province, China (grant number: 2014Y0024) and Fujian Province Health Education Joint Plan Project (grant number: WKJ2016-2-09)	The authors have no conflicts of interest to declare	N/A	110		Underwent esophagectomy + mERAS protocol	Underwent esophagectomy + traditional nursing care										QLQ-C30	Baseline, 1, 2, 4, 8 w	National Comprehensive Cancer Network-recommended Distress Thermometer	Baseline, 1, 2, 4, 8 w
1755	Zhang 2019	Health-related quality of life and survival among 10-year survivors of esophageal cancer surgery: gastric tube reconstruction versus whole stomach reconstruction.	Consensus	#1755	Health-related quality of life and survival among 10-year survivors of esophageal cancer surgery: gastric tube reconstruction versus whole stomach reconstruction	Min Zhang	2019	Other: China		Randomised controlled trial	No	N/A	N/I	The authors have no conflicts of interest to declare	N/A	104		Narrow gastric tube reconstruction	whole stomach reconstruction										QLQ-C30	3 weeks, 6 months, 1 year, 2 years, 5 years and 10 years after surgery.	QLQ-QES18	3 weeks, 6 months, 1 year, 2 years, 5 years and 10 years after surgery.
1714	Wu 2017	Effect of Early Full-Calorie Nutrition Support Following Esophagectomy: A Randomized Controlled Trial.	Consensus	#1714	Effect of Early Full-Calorie Nutrition Support Following Esophagectomy: A Randomized Controlled Trial	Wei Wu	2017	Other: China		Randomised controlled trial	No	N/A	None declared	None declared	N/A	80		Enteral nutrition after surgery, followed by parenteral nutrition	Enteral nutrition after surgery alone										MOS SF-36	Baseline (preop), 90 days postop
1711	FagevikOlsen 2017	Effects of a Training Intervention for Enhancing Recovery after Ivor-Lewis Esophagus Surgery: A Randomized Controlled Trial.	Consensus	#1711	Effects of a training intervention for enhancing recovery after Ivor-Lewis esophagus surgery: A Randomized Controlled Tria	M. Fagevik OlsÃ©n	2017	Other: Sweden		Randomised controlled trial	No	N/A	The trial was undertaken with financial support in the form of research grants from the Research and Development Council for Gothenburg and Southern BohuslÃ¤n	The author(s) declared no potential conflicts of interest with respect to the research, authorship, and/or publication of this article	N/A	64		Patients scheduled for esophagus resection recived the The training intervention that started at discharge and lasted three months	Usual care										QLQ- C30	Basline, 3 months	Pain in the neck, rib cage, and shoulders estimated on a 100-mm visual analog scale	Basline, 3 months	Disability Rating Index	Basline, 3 months
1710	Barbour 2017	Long-term Health-related Quality of Life Following Esophagectomy: A Nonrandomized Comparison of Thoracoscopically Assisted and Open Surgery.	Consensus	#1710	Long-term Health Related Quality of Life following Esophagectomy: A non-randomized comparison of Thoracoscopically-Assisted and Open surgery.	Andrew P. Barbour	2017	Australia		Non-randomised experimental study	No	N/A	N/I	N/I	N/A	487		Thoracoscopically assisted McKeown esophagectomy	Open transthoracic Ivor Lewis esophagectomy										QLQ-C30	Baseline (within 4 weeks of surgery), 3 monthly intervals for the first 12 months following surgery, 6 monthly intervals to 24 months and annually thereafter to 5 years or until death or patient withdrawal from the study	QLQ-OES18	Baseline (within 4 weeks of surgery), 3 monthly intervals for the first 12 months following surgery, 6 monthly intervals to 24 months and annually thereafter to 5 years or until death or patient withdrawal from the study
1670	Persson 2017	Fully covered stents are similar to semi-covered stents with regard to migration in palliative treatment of malignant strictures of the esophagus and gastric cardia: results of a randomized controlled trial.	Consensus	#1670	Fully covered stents are similar to semi-covered stents with regard to migration in palliative treatment of malignant strictures of the esophagus and gastric cardia: results of a randomized controlled trial	Jan Persson	2017	Other: Sweden	Palliative care	Randomised controlled trial	No	N/A	The study was supported by the Gothenburg Medical Society GLS-590761, the Assar Gabrielssonâ€™s Fund, Sweden and ALF-LUA via the Department of Surgery, Sahlg- renska University Hospital	Boston Scientific kindly provided financial support for three study group meetings, but had no influence on study design, data acquisition, data evaluation or interpretation, or the manuscript. Jan Persson, Ulrika Smedh, Ã…se Johnsson, Bo Ohlin, Magnus Sundbom, Magnus Nilsson, Lars Lundell, Berit Sunde, and Erik Johnsson have no other conflicts of interest to declare.	N/A	95		Fully-covered stent	Conventional semi-covered stent										Watson dysphagia score	Mean survival 120-130 days. 1, 4 w, 1, 3 months	Ogilvie score		QLQ-OG25		QLQ-C30
1627	Kauppila 2017	Meta-analysis of health-related quality of life after minimally invasive versus open oesophagectomy for oesophageal cancer.	Consensus	#1627	Meta-analysis of health-related quality of life after minimally invasive versus open oesophagectomy for oesophageal cancer	J. H. Kauppila	2017	Other: Sweden		Systematic review	Yes	2016-09-01	The study was supported by grants from the Stockholm Cancer Society (P.L.), Sigrid JusÃ©lius Foundation (J.H.K.), Orion Research Foundation (J.H.K.) and the National Institute for Health Research (NIHR-CTF-2015-04-09) (S.R.M.). The views expressed are those of the authors and not necessarily those of the National Health Service, the NIHR or the Department of Health.	The authors declare no conflict of interest	8	2064		Minimally invasive surgical procedures	Open surgical procedures										QLQ-C30	4-6-week and 3-, 6- and 12-month	QLQ-OES18	Range from 1-12 months	SF-36	1-5, 12 monhts	Multidimensional Fatigue Inventory	3 and 6 months	Modified Katz scale	1-5, 3, 6 months	Modified Lawton and Brody scale	1-5, 3, 6 months
1611	Bascoul-Mollevi 2017	Health-related quality of life results from the PRODIGE 5/ACCORD 17 randomised trial of FOLFOX versus fluorouracil-cisplatin regimen in oesophageal cancer.	Consensus	#1611	Health-related quality of life results from the PRODIGE 5/ACCORD 17 randomised trial of FOLFOX versus fluorouracile cisplatin regimen in oesophageal cancer	C. Bascoul-Mollevi	2017	Other: France		Randomised controlled trial	No	N/A	The trial was supported by a Clinical Research Hospital Program grant (PHRC 2008) from the French Ministry of Health, and grants from Sanofi-Aventis France and the Ligue Nationale Contre le Cancer	None declared	N/A	267		six cycles of FOLFOX (oxaliplatin 85 mg/m 2; leucovorin 200 mg/m 2; bolus fluorouracil 400 mg/m 2 followed by infusional fluorouracil 1600 mg/m2 over 46 h. Radiotherapy (50 Gy in 25 fractions)	four cycles of fluorouracil (1000 mg/m 2/d for 4 days) and cisplatin (75 mg/m 2) on day 1. Radiotherapy (50 Gy in 25 fractions)										QLQ-C30	Baseline, on the final day of radiotherapy; on day 1 of the last chemotherapy cycle at week 10 or 11; at week 15; at 6, 12, 24, and 36 months follow-ups.	QLQ-OES18	Baseline, on the final day of radiotherapy; on day 1 of the last chemotherapy cycle at week 10 or 11; at week 15; at 6, 12, 24, and 36 months follow-ups.
1598	Taioli 2017	Quality of Life after Open or Minimally Invasive Esophagectomy in Patients With Esophageal Cancer-A Systematic Review.	Consensus	#1598	Quality of Life after Open or Minimally Invasive Esophagectomy in Patients With Esophageal Cancerâ€”A Systematic Review	Emanuela Taioli	2017	United States		Systematic review	No	2017-01-01	The research did not receive any specific grant from funding agen- cies in the public, commercial, or not-for-profit sector	N/I	45	4694		Minimally Invasive Esophagectomy	open Esophagectomy										QLQ-C30	Baseline and at 3- or 6-month postsurgical follow-up	QLQ-OES18	Baseline and at 3- or 6-month postsurgical follow-up	QLQ-OES24	Baseline and at 3- or 6-month postsurgical follow-up	Medical Outcomes Study 20-Item Short Form Survey	Baseline and at 3- or 6-month postsurgical follow-up	Rotterdam Symptom Checklist	Baseline and at 3- or 6-month postsurgical follow-up	the Functional Assessment of Cancer Therapy for Esophageal Cance	Baseline and at 3- or 6-month postsurgical follow-up	SF-36	Baseline and at 3- or 6-month postsurgical follow-up	Karnofsky performance scale	Baseline and at 3- or 6-month postsurgical follow-up	Psychosocial Adjustment to Illness Scale after surgery	Baseline and at 3- or 6-month postsurgical follow-up	Spitzner index	Baseline and at 3- or 6-month postsurgical follow-up
1579	Alderson 2017	Neoadjuvant cisplatin and fluorouracil versus epirubicin, cisplatin, and capecitabine followed by resection in patients with oesophageal adenocarcinoma (UK MRC OE05): an open-label, randomised phase 3 trial.	Consensus	#1579	Neoadjuvant cisplatin and fluorouracil versus epirubicin, cisplatin, and capecitabine followed by resection in patients with oesophageal adenocarcinoma (UK MRC OE05): an open-label, randomised phase 3 trial	Derek Alderson	2017	UK		Randomised controlled trial	No	N/A	The study was supported by the MRC CTU at UCL, and funded by Cancer Research UK (CRUK; grant numbers C1495/A3005 and C26441/A16251). CRUK also provided funding for blood, tissue, and slide collection, slide scanning, and pathological review.	DC reports grants from Amgen, AstraZeneca, Bayer, Celgene, Merrimack, Medimmune, Merck Serono, Sanofi, and The National Institute of Health Biomedical Centre at the Institute of Research and Royal Marsden Hospital. MN, HIG, and REL report grants from Cancer Research UK (CRUK). SP received personal fees from CRUK. JMB receives funding from the Medical Research Council ConDuCT-II Hub for Trials Met…	N/A	897		Four cycles of preoperative epirubicin, cisplatin, and capecitabin	Two-cycles of preoperative cisplatin and fluorouracil										QLQ-C30	At baseline, day 14 of chemotherapy cycle two, day 14 of cycle four (ECX group only), immediately before surgery, at 6 weeks, at 3, 6, 9, 12, 18, and 24 months after surgery, then annually	QLQ-OES18	At baseline, day 14 of chemotherapy cycle two, day 14 of cycle four (ECX group only), immediately before surgery, at 6 weeks, at 3, 6, 9, 12, 18, and 24 months after surgery, then annually
1557	Sun 2018	Early Oral Feeding Following McKeown Minimally Invasive Esophagectomy: An Open-label, Randomized, Controlled, Noninferiority Trial.	Consensus	#1557	Early oral feeding following McKeown minimally invasive esophagectomy: an open-label, randomized, controlled, non- inferiority trial	Hai-Bo Sun	2018	Other: China		Randomised controlled trial	No	N/A	The study was funded by the Science Foundation for Young Scholars of Henan Cancer Hospital and the Project of Science and Technology of Henan Province (No. 201503185 and No. 152102310160).	The author(s) indicate no potential relevant conflicts of interes	N/A	280		Oral feeding on the first postoperative day	Ooral feeding (LOF group) 7 days after surgery.										QLQ-C30	Baseline (1 week before surgery) and 2 weeks, 4 weeks, 8 weeks, 12 weeks and 24 weeks after surgery	QLQ-OES18	Baseline (1 week before surgery) and 2 weeks, 4 weeks, 8 weeks, 12 weeks and 24 weeks after surgery
1540	Noordman 2018	Effect of Neoadjuvant Chemoradiotherapy on Health-Related Quality of Life in Esophageal or Junctional Cancer: Results From the Randomized CROSS Trial.	Consensus	#1540	Effect of Neoadjuvant Chemoradiotherapy on Health-Related Quality of Life in Esophageal or Junctional Cancer: Results From the Randomized CROSS Tria	Noordman, B	2018	Other: The Netherlands		Randomised controlled trial	No	N/A	Bayer HealthCare Pharmaceuticals (Inst), Bristol- Myers Squibb (Inst), Eli Lilly (Inst), Roche (Inst), Philips Healthcare (Inst), Celgene (Inst), Nordic Group (Inst)	Dutch Cancer Foundation (KWF Kankerbestrijding), Coolsingel Stichting, Erasmus MC/MRace Fund	N/A	368		Carboplatin plus paclitaxel with concurrent 41.4-Gy radiotherapy) followed by surgery	Surgery alone										QLQ-C30	Baseline, 3, 6, 9, and 12 months postoperatively.	QLQ-OES24	Baseline, 3, 6, 9, and 12 months postoperatively
1537	deCastroJunior 2018	A randomised phase II study of chemoradiotherapy with or without nimotuzumab in locally advanced oesophageal cancer: NICE trial.	Consensus	#1537	A randomised phase II study of chemoradiotherapy with or without nimotuzumab in locally advanced oesophageal cancer: NICE trial	Gilberto de Castro Junior	2018	Other: Brazil		Randomised controlled trial	No	N/A	Eurofarma Laboratorios S.A.	Gilberto de Castro Ju Â´ nior: See attached file. Nils Skare: Research Funding: Eurofarma (NICE Trial). Jose Â´ Getu Â´ lio Segalla: Nothing to disclose. Se Â´ rgio Jobim de Azevedo: Consulting/Advisory role: Novartis e Janssen. Carlos Jose Â´ Andrade: Nothing to disclose. Daniel Grabarz: Nothing to disclose. Bruno de Arau Â´ jo Lima FrancÂ¸a: Research Funding: Eurofarma (NICE Trial). Travel and …	N/A	107		Same as control group + 200 mg IV nimotuzumab weekly for 26 weeks.	Radiotherapy in combination with 75 mg/m2 cisplatin intravenously (IV) administered on day 1 plus 1000 mg/m2 fluorouracil IV on days 1e4 every 4 weeks for four cycles										FACT-G	Baseline 1, 9, 17, 26 w
1532	Yu 2018	Enteral nutrition and quality of life in patients undergoing chemoradiotherapy for esophageal carcinoma: a comparison of nasogastric tube, esophageal stent, and ostomy tube feeding.	Consensus	#1532	Enteral nutrition and quality of life in patients undergoing chemoradiotherapy for esophageal carcinoma: a comparison of nasogastric tube, esophageal stent, and ostomy tube feeding	Fang-Jung Yu	2018	Other: Taiwan		Cohort study	No	N/A	Research support for this study was provided to Dr. I-Chen Wu by the Taiwan Ministry of Science and Technology (grant no. MOST 105-2314-B-037-019-MY3), Kaohsiung Medical University Hospital (grant no. KMUH105-5R01), and Kaohsiung Medical University (KMU-KMUH Co-project of Key Research, grant no. KMU-DK 107008)	All authors disclosed no financial relationships relevant to this publication.	N/A	70		neoadjuvant or definite CRT + esophageal stent	neoadjuvant or definite CRT + nasogastric tube (NGT), or jejunostomy/gastrostomy feeding, or oral diet										Atkinson dysphagia score	4 to 5 weeks after the completion of CRT	PHQ-9	4 to 5 weeks after the completion of CRT	QLQ-C30	4 to 5 weeks after the completion of CRT	QLQ-OES18	4 to 5 weeks after the completion of CRT
1519	Kauppila 2018	Health-related quality of life after open transhiatal and transthoracic oesophagectomy for cancer.	Consensus	#1519	Health-related quality of life after open transhiatal and transthoracic surgery for oesophageal cancer	Joonas H Kauppila	2018	UK		Cohort study	No	N/A	Funding was provided by Guyâ€™s and St Thomasâ€™ Charity, London, United Kingdom.	The authors declare no conflicts of interest.	N/A	146		Open transhiatal surgery	Transthoracic surgery										QLQ-C30	admission for surgery (i.e. 6 weeks after the end of neoadjuvant therapy, 6 months and 12 months after surgery	QLQ-OG25	admission for surgery (i.e. 6 weeks after the end of neoadjuvant therapy, 6 months and 12 months after surgery
1472	Didden 2018	Fully vs. partially covered selfexpandable metal stent for palliation of malignant esophageal strictures: a randomized trial (the COPAC study).	Consensus	#1472	Fully vs. partially covered selfexpandable metal stent for palliation of malignant esophageal strictures: a randomized trial (the COPAC study)	Paul Didden	2018	Other: The Netherlands	Palliative care	Randomised controlled trial	No	N/A	Manon C. W. Spaander has received funding for reserach from Scientific.	Marco J. Bruno is a consultant and lecturer for Boston Scientific and Cook Medical.	N/A	97		Fully covered self-expandable metal stent	Partially covered self-expandable metal stent										Dysphagia ( score 0, able to consume a normal diet; score 1, dysphagia with certain solid foods; score 2, able to swallow semisolid soft foods; score 3, able to swallow liquids only; score 4, complete dysphagia.)	Baseline, 1, 2, and 4 weeks, and at 3 and 6 months after intervention.	Pain (NRS, pain score 7 or < 7)	Baseline, 1, 2, and 4 weeks, and at 3 and 6 months after intervention.	QLQ-C30	Baseline, 1, 2, and 4 weeks, and at 3 and 6 months after intervention.	OES18	Baseline, 1, 2, and 4 weeks, and at 3 and 6 months after intervention.
1465	Mudge 2018	Multicentre factorial randomized clinical trial of perioperative immunonutrition versus standard nutrition for patients undergoing surgical resection of oesophageal cancer.	Consensus	#1465	Multicentre factorial randomized clinical trial of perioperative immunonutrition versus standard nutrition for patients undergoing surgical resection of oesophageal cancer	L. A. Mudge	2018	Australia		Randomised controlled trial	No	N/A	The trial was registered with the Australian New Zealand Clinical Trial Registry (ACTRN12611000178943) during the early stage of recruitment following award of external funding. This trial was funded by a National Health and Medical Research Council of Australia Competing Project Grant (627110).	The authors declare no conflict of interest	N/A	278		Perioperative immunonutrition (immunonutrition both before and after surgery	Preoperative immunonutrition (immunonutrition before surgery and standard nutrition after surgery	Postoperative immunonutrition (stan- dard nutrition before surgery and immunonutrition after surgery	Perioperative standard nutrition (standard nutrition both before and after surgery)								EQ-5D-3 L	7 days before and 42 days after operation	QLQ-C30	7 days before and 42 days after operation	QLQ-OES18	7 days before and 42 days after operation
1418	Sunde 2019	Health-related quality of life in a randomized trial of neoadjuvant chemotherapy or chemoradiotherapy plus surgery in patients with oesophageal cancer (NeoRes trial).	Consensus	#1418	Randomized clinical trial Health-related quality of life in a randomized trial of neoadjuvant chemotherapy or chemoradiotherapy plus surgery in patients with oesophageal cancer (NeoRes trial	B. Sunde	2019	Other: Sweden and Norway		Randomised controlled trial	No	N/A	The research was funded by the Swedish Cancer Society and Cancer Research Foun- dations of Radiumhemmet, Stockholm County.	The authors declare no conflict of interest.	N/A	181		Surgery + Cisplatin 100 mg/m2 on day 1 and an infusion of 750 mg per m2 5-fluorouracil over 24 h on days 1â€“5 in three 21-day cycles (nCT	Surgery + Same chemotherapy regimen as intervention, but with the addition of 40 Gy radiotherapy (nCRT)										QLQ-C30	Before neoadjuvant treatment, after neoadjuvant treatment and at 1, 3 and 5 years after surgery	QLQ-OES24	Before neoadjuvant treatment, after neoadjuvant treatment and at 1, 3 and 5 years after surgery	QLQ-OG25	Before neoadjuvant treatment, after neoadjuvant treatment and at 1, 3 and 5 years after surgery
1389	Sunde 2019	Effects of neoadjuvant chemoradiotherapy vs chemotherapy alone on the relief of dysphagia in esophageal cancer patients: secondary endpoint analysis in a randomized trial.	Consensus	#1389	Effects of neoadjuvant chemoradiotherapy vs chemotherapy alone on the relief of dysphagia in esophageal cancer patients: secondary endpoint analysis in a randomized trial	B. Sunde	2018	Other: Sweden and Norway		Randomised controlled trial	No	N/A	The research has been founded by Swedish Cancer Society, The Cancer Research Foundation of Radiumhemmet and the County of Stockholm Medical research grants.	The authors declare no conflicts of interest	N/A	181		Surgery + neoadjuvant chemotherapy	Surgery + neoadjuvant chemoradiotherapy										Dysphagia (questions within QLQ-OES24/OG25)	Baseline (maximum of 14 days before start of neoadjuvant treatment according to allocation), Post-therapy dysphagia scores were reported at a median of 26 days (range: 0â€“77) after termination of neoadjuvant treatmen
1358	Dua 2019	A phase III, multicenter, prospective, single-blinded, noninferiority, randomized controlled trial on the performance of a novel esophageal stent with an antireflux valve (with video).	Consensus	#1358	A phase III, multicenter, prospective, single-blinded, noninferiority, randomized controlled trial on the performance of a novel esophageal stent with an antireflux valve	Kulwinder S. Dua	2019	United States	Palliative care	Randomised controlled trial	No	N/A	See conflict section	: The following authors disclosed financial relationships relevant to this publication: K. S. Dua: Grant recipient from Boston Scientific, Cook Medical, and Merit Medical; speaker for Boston Scientific. J. M. DeWitt: Consultant for Olympus America, Boston Scientific, and Pinnacle Biologics. W. R. Kessler, P. V. Draganov: Grant recipient from Merit Medical, consultant for Cook, BSC, Olympus, Micro…	N/A	60		Stent with an antireflux valve	standard stent with no valve										Dysphagia (Mellow and Pinkas)	Baseline, 2, 4, 8, 12, and 24 w	GERD-HRQL	Baseline, 2, 4, 8, 12, and 24 w
1348	Christensen 2019	Safety and feasibility of preoperative exercise training during neoadjuvant treatment before surgery for adenocarcinoma of the gastro-oesophageal junction.	Consensus	#1348	Safety and feasibility of preoperative exercise training during neoadjuvant treatment before surgery for adenocarcinoma of the gastro-oesophageal junction			Other: Denmark		Non-randomised experimental study	No	N/A	The Centre for Physical Activity Research (CFAS) is supported by a research grant from TrygFonden. J.F.C. is supported by grants from the Danish Cancer Society, the Capital Region of Denmark, Rigshospitalet, TrygFonden and Beckett Fonden.	The authors declare no conflict of interest. The funding sources had no role in the design and conduct of the study; collection of data, analysis and interpretation; preparation, review or approval of the manuscript; or decision to submit the manuscript for publication.	N/A	62		Three neoadjuvant cycles of chemotherapy at intervals of 3 weeks followed by surgery and three further cycles of adjuvant chemotherapy + standard care + twice-weekly high-intensity aerobic exercise and resistance training session	Three neoadjuvant cycles of chemotherapy at intervals of 3 weeks followed by surgery and three further cycles of adjuvant chemotherapy + stanard of care										FACT-E	Baseline to the day before scheduled surgery
1344	Adenis 2019	Continuation versus discontinuation of first-line chemotherapy in patients with metastatic squamous cell oesophageal cancer: A randomised phase II trial (E-DIS).	Consensus	#1344	Continuation versus discontinuation of first-line chemotherapy in patients with metastatic squamous cell oesophageal cancer: A randomised phase II trial (E-DIS)	A. Adenis	2019	Other: France		Randomised controlled trial	No	N/A	This work was supported by the French Ministry of Health (PHRC-K 2010 19-01). The funding source had no role in the design and conduct of the study; collec- tion, management, analysis and interpretation of the data; preparation or approval of the manuscript and decision to submit the manuscript for publication	None declared	N/A	67		Patients free from progression after 6 weeks of treatment were assigned to continue the chemotherapy	Patients free from progression after 6 weeks of treatment were assigned to discontinue the chemotherapy										EORTC QoL core questionnaire (QLQ-C3	Baseline, 6, 12, 18, 24, 36, 42	QLQ-OES18	Baseline, 6, 12, 18, 24, 36, 42
1327	Sarkaria 2019	Early Quality of Life Outcomes After Robotic-Assisted Minimally Invasive and Open Esophagectomy.	Consensus	#1327	Early Quality of Life Outcomes After Robotic-Assisted Minimally Invasive and Open Esophagectomy	Inderpal S. Sarkaria	2019	United States		Cohort study	No	N/A	This work was supported, in part, by NIH/NCI Cancer Center Support Grant P30 CA008748.	N/I	N/A	170		open esophagectomy	minimally invasive esophagectomy										FACT-E	Baseline, 3 times during the inpatient stay, and at 1 month and 4 months postoperatively	Brief Pain Inventory (BPI)	Baseline, 3 times during the inpatient stay, and at 1 month and 4 months postoperatively
1310	Bolger 2019	Perioperative prehabilitation and rehabilitation in esophagogastric malignancies: a systematic review.	Consensus	#1310	Perioperative prehabilitation and rehabilitation in esophagogastric malignancies: A systematic review	Jarlath C Bolger	2019	Other: Ireland		Systematic review	No	2019-01-01	N/I	The authors of this study have no conflicts of interest to declare	5	517		Perioperative rehabilitation	N/I										Edmonton symptom assessment	N/I	Other QOL values were reported in included studies, however not reported within the review.
1282	Mariette 2020	Health-related Quality of Life Following Hybrid Minimally Invasive Versus Open Esophagectomy for Patients With Esophageal Cancer, Analysis of a Multicenter, Open-label, Randomized Phase III Controlled Trial: The MIRO Trial.	Consensus	#1282	Health-related Quality of Life Following Hybrid Minimally Invasive Versus Open Esophagectomy for Patients With Esophageal Cancer, Analysis of a Multicenter, Open-label, Randomized Phase III Controlled Trial The MIRO Trial	Christophe Mariette	2020	Other: France		Randomised controlled trial	No	N/A	The study was supported by The French National Cancer Institute (INCa), Programme Hospitalier pour la Recherche Clinique 2008	None	N/A	207		Hybrid Minimally Invasive Esophagectomy	Open Esophagectomy										QLQ-C30	Baseline (before resection, 30 days; 6 months; and 1, 2, and 3 years postoperatively.	QLQ-OES18	Baseline (before resection, 30 days; 6 months; and 1, 2, and 3 years postoperatively.
1281	Yano 2020	Randomized Comparison of Gastric Tube Reconstruction With and Without Duodenal Diversion Plus Roux-en-Y Anastomosis After Esophagectomy.	Consensus	#1281	Randomized Comparison of Gastric Tube Reconstruction With and Without Duodenal Diversion Plus Roux-en-Y Anastomosis After Esophagectomy	Masahiko Yano	2020	Other: Japan		Randomised controlled trial	No	N/A	N/I	The authors report no conflicts of interest	N/A	60		Esophagectomy with retrosternal gastric tube reconstruction with duodenal diversion +Roux-en-Y Anastomosis	Esophagectomy with retrosternal gastric tube reconstruction with duodenal diversion alone										Postoperative gastrointestinal dysfunction (DAUGS-32 scale)	1 year post-surgery
1277	Qiu 2020	Effect of whole-course nutrition management on patients with esophageal cancer undergoing concurrent chemoradiotherapy: A randomized control trial.	Consensus	#1277	Effect of whole-course nutrition management on patients with esophageal cancer undergoing concurrent chemoradiotherapy: A randomized control trial	Yanfang Qiu	2020	Other: China		Randomised controlled trial	No	N/A	The research was funded by the Wu Jieping Medical Foundation Special Fund for Clinical Research of 2017 (grant number 320.6750.17110).	The authors declare that there are no conflicts of interest related to this research.	N/A	96		Chemoradiotherapy regi- men. The radiotherapy regimen was 2 Gy/d, 5 times/wk, DT 55 65 Gy/5 8 wk, and the chemotherapy regimen was weekly cisplatin+paclitaxel or cisplatin+5 fluorouracil or cisplatin monotherapy or 5 fractions of a single drug (total: 3 6 cycles) + whole-course nutrition management from the Nutrition Support Team	Chemoradiotherapy regi- men. The radiotherapy regimen was 2 Gy/d, 5 times/wk, DT 55 65 Gy/5 8 wk, and the chemotherapy regimen was weekly cisplatin+paclitaxel or cisplatin+5 fluorouracil or cisplatin monotherapy or 5 fractions of a single drug (total: 3 6 cycles) +treated with the general nutritional method										Hospital Anxiety and Depression Scale	Baseline 1-6 w	QLQ-C30	Baseline 1-6 w
1267	Bjerring 2020	The role of home visits by a nurse to improve palliation in patients treated with self-expandable metallic stents due to incurable esophageal cancer.	Consensus	#1267	The role of home visits by a nurse to improve palliation in patients treated with self-expandable metallic stents due to incurable esophageal cancer	O. S. Bjerring	2020	Other: Denmark		Randomised controlled trial	No	N/A	N/I	N/I	N/A	80		Regular home visits by a nurse	Standard follow up care										QLQ-C30	Immediately before and 2, 7 and 12 weeks	QLQ-OES18	Immediately before and 2, 7 and 12 weeks
1212	Alexandre 2020	Adjuvant statin therapy for oesophageal adenocarcinoma: the STAT-ROC feasibility study.	Consensus	#1212	Adjuvant statin therapy for oesophageal adenocarcinoma: the STAT-ROC feasibility study	L. Alexandre	2019	UK		Randomised controlled trial	No	N/A	This research was funded by a doctoral research fellow- ship (DRF-2013-06-115) from the National Institute of Health Research (NIHR) awarded to L.A., and Norwich gastroenterology and surgical departmental research funds. The NIHR had no input regarding the design, conduct, data collection, data analysis, interpretation, manuscript preparation or decision to publish. This article presents independ…	The authors declare no conflict of interest	N/A	32		Simvastatin 40 mg	Placebo										QLQ-C30	Baseline, 3, 6, 9, 12 months	QLQ-OG25	Baseline, 3, 6, 9, 12 months
1205	Jezerskyte 2020	Long-term health-related quality of life after McKeown and Ivor Lewis esophagectomy for esophageal carcinoma.	Consensus	#1205	Long-term health-related quality of life after McKeown and Ivor Lewis esophagectomy for esophageal carcinoma	E. Jezerskyte	2020	Other: The Netherlands		Cohort study	No	N/A	E. Jezerskyte, L.M. Saadeh, E.R.C. Hagens, M.A.G. Sprangers, L. Noteboom, W.J. Eshuis, M.C.C.M. Hulshof and S.S. Gisbertz have no conflicts of interest to declare. M.I. van Berge Henegouwen has a consultant role with Mylan, Johnson and Johnson and Medtronic and has research funding from Olympus and Stryker. H.W.M. van Laarhoven has a consultant or advisory role with BMS, Lilly, MSD, Nordic Pharma…	E. Jezerskyte, L.M. Saadeh, E.R.C. Hagens, M.A.G. Sprangers, L. Noteboom, W.J. Eshuis, M.C.C.M. Hulshof and S.S. Gisbertz have no conflicts of interest to declare. M.I. van Berge Henegouwen has a consultant role with Mylan, Johnson and Johnson and Medtronic and has research funding from Olympus and Stryker. H.W.M. van Laarhoven has a consultant or advisory role with BMS, Lilly, MSD, Nordic Pharma…	N/A	204		McKeown esophagectomy	Ivor Lewis esophagectomy										QLQ-C30	Median follow-up was 2.4 years	QLQ-OG25	Median follow-up was 2.4 years
1204	Mao 2020	Perioperative Dexmedetomidine Fails to Improve Postoperative Analgesic Consumption and Postoperative Recovery in Patients Undergoing Lateral Thoracotomy for Thoracic Esophageal Cancer: A Randomized, Double-Blind, Placebo-Controlled Trial.	Consensus	#1204	Perioperative Dexmedetomidine Fails to Improve Postoperative Analgesic Consumption and Postoperative Recovery in Patients Undergoing Lateral Thoracotomy for Thoracic EsophagealCancer: A Randomized, Double-Blind, Placebo-Controlled Trial	Yu Mao	2020	Other: China		Randomised controlled trial	No	N/A	The paper was supported by Youth Incubation Fund of the First Affiliated Hospital of Anhui Medical University.	The authors declare that there are no conflicts of interest regarding the publication of this pape	N/A	92		Perioperative dexmedetomidine infusion on postoperative analgesia in patients undergoing lateral thoracotomy	Perioperative Saline (placebo) infusion on postoperative analgesia in patients undergoing lateral thoracotomy										Pain at rest and movement (VAS)	Once daily on postoperative days (PODs) 1, 2, and 5	St. Marys Hospital Sleep Ques- tionnaire	Once daily on PODs 2 and 5	Incidence of chronic postsurgical pain	3 months after surgery	Short Form 8 (SF-8) health survey	1 day prior to surgery and at 1 and 3 months after surgery
1200	Li 2020	Comparisons between minimally invasive and open esophagectomy for esophageal cancer with cervical anastomosis: a retrospective study.	Consensus	#1200	Comparisons between minimally invasive and open esophagectomy for esophageal cancer with cervical anastomosis: a retrospective study	Zongjie Li	2020	Other: China		Cohort study	No	N/A	This study was no funding supported.	The authors declare that they have no competing interests	N/A	140		Minimally invasive esophagectomy	Open esophagectomy										QLQ-C30	3 months
1179	vandenBoorn 2020	Health-related quality of life in curatively-treated patients with esophageal or gastric cancer: A systematic review and meta-analysis.	Consensus	#1179	Health-related quality of life in curatively-treated patients with esophageal or gastric cancer: A systematic review and meta-analysis	Hector G. van den Boorn	2020	Other: The Netherlands		Systematic review	Yes	2019-10-01	The work was supported by The Dutch Cancer Society, grant number UVA 2014-7000	WMvL has received unrestricted research funding for the institution from Bristol- Myers Squibb, Bayer Schering Pharma, Celgene, Janssen-Cilag, Lilly, Nordic Group, Philips Healthcare, Roche, Servier, and Merck Sharp & Dohme, has received honoraria from Lilly/ImClone, MSD, and travel expenses from AstraZeneca and Servier, and has played an advisory role for Lilly/ImClone, Nordic Group, Servier, an…	28	5276		nC(R)T, definitive chemoradiotherapy (dCRT), + surgery	nC(R)T, definitive chemoradiotherapy (dCRT), or surgery alone										QLQ-C30	up to one year post-treatment	QLQ-OES18/24	up to one year post-treatment	Spitzer index	up to one year post-treatment	MOS-SF20	up to one year post-treatment	RSCL	up to one year post-treatment	FACT-HN/E	up to one year post-treatment	POMS	up to one year post-treatment	BREF	up to one year post-treatment
1176	Simonsen 2020	Effects of high-intensity exercise training on physical fitness, quality of life and treatment outcomes after oesophagectomy for cancer of the gastro-oesophageal junction: PRESET pilot study.	Consensus	#1176	Effects of high-intensity exercise training on physical fitness, quality of life and treatment outcomes after oesophagectomy for cancer of the gastro-oesophageal junction: PRESET pilot study	C. Simonsen		Other: Denmark		Non-randomised experimental study	No	N/A	TrygFonden Danish Cancer Society The Capital Region of Denmark Rigshospitalet Beckett-Fonden	The funding sources had no role in the design or conduct of the study; collection of data, analy- sis and interpretation; preparation, review or approval of the manuscript; or decision to submit the manuscript for publication. The authors declare no conflict of interest.	N/A	47		Neoadjuvant chemotherapy or chemoradiotherapy followed by surgery + Postoperative exercise	Neoadjuvant chemotherapy or chemoradiotherapy followed by surgery + Usual postoperative care										FACT-E	Baseline (at inclusion), 1-3 days before surgery, postoperative assessment (approximately 14 days after surgery), 26 months and 7-14 months after surgery
1136	Sugawara 2020	Long-term health-related quality of life following robot-assisted radical transmediastinal esophagectomy.	Consensus	#1136	Longâ€‘term healthâ€‘related quality of life following robotâ€‘assisted radical transmediastinal esophagectomy	Kotaro Sugawara	2020	Other: Japan		Cohort study	No	N/A	None	None	N/A	56		Transmediastinal esophagectomy, or TME, with three-field lymphadenectomy was performed using a robotic surgi- cal system	Subtotal esophagectomy with medias- tinal lymphadenectomy via right thoracotomy, upper abdom- inal lymphadenectomy and reconstruction with intrathoracic anastomosis using a gastric tube										QLQ-C30	Admission for surgery and at 3, 6, 12, 18, and 24 months after surgery	QLQ-OES18	Admission for surgery and at 3, 6, 12, 18, and 24 months after surgery
1115	Pinto 2021	QOLEC2: a randomized controlled trial on nutritional and respiratory counseling after esophagectomy for cancer.	Consensus	#1115	QOLEC2: a randomized controlled trial on nutritional and respiratory counseling after esophagectomy for cancer	Eleonora Pinto	2020	Other: Italy		Randomised controlled trial	No	N/A	This study was supported by a grant from the Berlucchi Foundation (Brescia, Italy) to C.C. The funding source had no involvement in the study design, data collection and analysis, or writing of this article.	The authors declare that they have no conflict of interest.	N/A	80		Nutritional (NC group) and (NRC group)/or respirology counseling (RC group) after surgery	Standard care group after surgery										QLQ-C30	Baseline (discharge) 1, 3 months	QLQ-OES18	Baseline (discharge) 1, 3 months
1099	Schmitz 2021	Minimally Invasive Thoracoabdominal Esophagectomy Is Superior to Minimally Invasive Gastrectomy in Terms of Health-Related Quality of Life.	Consensus	#1099	Minimally Invasive Thoracoabdominal Esophagectomy Is Superior to Minimally Invasive Gastrectomy in Terms of Health-Related Quality of Life	Sophia M. Schmitz	2021	Other: Germany		Cohort study	No	N/A	No funding was received for this article	No competing financial interests exist	N/A	48		Minimally Invasive Thoracoabdominal Esophagectomy	Minimally Invasive Gastrectomy										QLQ-C30	Mean time to follow-up was 790 days (SD 492)	QLQ-OG25	Mean time to follow-up was 790 days (SD 492)
1097	Waltersten 2021	Patient-Reported Long-Term Outcome is Superior After Treatment with Self-Expanding Metallic Stents in Esophageal Perforations.	Consensus	#1097	Patient-reported long-term outcome is superior after treatment with self-expanding metallic stents in esophageal perforations	M. Waltersten	2021	Other: Sweden		Cohort study	No	N/A	N/I	N/I	N/A	20		End-cervical esophagostomy	Self-expanding metallic stents										QLQ-OG25	Median follow up was 7 (2â€“16) years.	QOL (Check Your Health, rate their physical health, emotional well-being, social functioning, and overall QoL on a visual analogue scale (0-100))	Median follow up was 7 (2-16) years.
1093	vanRossum 2021	Patient-reported outcomes after external beam radiotherapy versus brachytherapy for palliation of dysphagia in esophageal cancer: A matched comparison of two prospective trials.	Consensus	#1093	Patient-reported outcomes after external beam radiotherapy versus brachytherapy for palliation of dysphagia in esophageal cancer: A matched comparison of two prospective trials	Peter S.N. van Rossum	2021	Other: The Netherlands	Palliative care	Other: 1 RCT and 1 cohort study	No	N/A	No external funding source was involved in this investigation.	The authors have no conflicts of interest relevant to this work	N/A	138		External beam radiotherapy	Brachytherapy										QLQ-C30	14 days, 1 month, and then monthly until 1 year	QLQ-OES18	14 days, 1 month, and then monthly until 1 year	EuroQol-5D	14 days, 1 month, and then monthly until 1 year
1090	Liu 2021	Health-related quality of life and treatment modality among esophageal squamous cell carcinoma survivors: A prospective study using time to deterioration model analysis.	Consensus	#1090	Healthâ€related quality of life and treatment modality among esophageal squamous cell carcinoma survivors: A prospective study using time to deterioration model analysis	Shuang Liu	2021	Other: China		Cohort study	No	N/A	Medical Innovation project of Fujian Province, Grant/Award Number: 2018â€CXâ€38; National Key R&D Program of China, Grant/Award Number: 2017YFC0907100	The authors declare that there are no conflict of interests.	N/A	144		Surgery with adjuvant chemotherapy	Surgery alone										QLQ-C30	Time to deterioration	QLQ-OES18	Time to deterioration
1086	Vimolratana 2021	Two-Year Quality of Life Outcomes After Robotic-Assisted Minimally Invasive and Open Esophagectomy.	Consensus	#1086	Two-Year Quality of Life Outcomes After Robotic-Assisted Minimally Invasive and Open Esophagectomy	Marc Vimolratana	2021	United States		Cohort study	No	N/A	N/I	N/I	N/A	170		Robotic-assisted minimally invasive esophagectomy	Open Esophagectomy										FACT-E	1 month, 4, 4 months, 24 months	BPI	1 month, 4, 4 months, 24 months
1082	Pattamatta 2021	Effect of direct oral feeding following minimally invasive esophagectomy on costs and quality of life.	Consensus	#1082	Effect of direct oral feeding following minimally invasive esophagectomy on costs and quality of life	Madhuri Pattamatta	2021	Other: The Netherlands and Sweden		Randomised controlled trial	No	N/A	The randomized NUTRIENT II trial was supported by the KWF Kankerbestrijding (Dutch Cancer Society) under project number 10495; and Medtronic.	None reported.	N/A	126		Esophagectomy + Oral feeding was started directly postoperatively.	Esophagectomy + (nil-per-mouth during 5 days and subsequent tube feeding										QLQ-C30	Baseline (up to two weeks prior to surgery), 6 weeks, 12 weeks and 6 months postoperatively	QLQ-OG25	Baseline (up to two weeks prior to surgery), 6 weeks, 12 weeks and 6 months postoperatively
1065	Li 2021	Comparison of Up-Front Minimally Invasive Esophagectomy versus Open Esophagectomy on Quality of Life for Esophageal Squamous Cell Cancer.	Consensus	#1065	Comparison of Up-Front Minimally Invasive Esophagectomy versus Open Esophagectomy on Quality of Life for Esophageal Squamous Cell Cancer	Zhenhua Li	2021	Other: China		Cohort study	No	N/A	The work was supported by Major medical scientific research subject of Hebei province (No. zd2013044), Medical application tracking project of Hebei province (No. GL201637) and Science and Technique project of Health Commission of Hebei Province for Young Scientists (No. 20180573).	The authors declare no conflict of interest	N/A	104		Minimally invasive esophagectomy	Open esophagectomy										QLQ-C30	Prior to treatment and at 1, 3, 6 and 12 months after treatment	QLQ-OES-18	Prior to treatment and at 1, 3, 6 and 12 months after treatment	Karnofsky Performance Scale	Prior to treatment and at 1, 3, 6 and 12 months after treatment
1036	vanVulpen 2021	Supervised exercise after oesophageal cancer surgery: the PERFECT multicentre randomized clinical trial.	Consensus	#1036	Supervised exercise after oesophageal cancer surgery: the PERFECT multicentre randomized clinical trial	J. K. van Vulpen	2021	Other: The Netherlands		Randomised controlled trial	No	N/A	The study was funded by the World Cancer Research Fund The Netherlands (WCRF NL, project number 2013/997)	The authors declare no conflict of interest	N/A	120		Surgery with curative intent + A 12-week supervised exercise programme in addition to usual care	surgery with curative intent + usual care										QLQ-C30	Baseline, 12 and 24 weeks	Multidimensional Fatigue Inventory	Baseline, 12 and 24 weeks
1026	Jezerskyte 2021	Long-Term Quality of Life Following Transthoracic and Transhiatal Esophagectomy for Esophageal Cancer.	Consensus	#1026	Long-Term Quality of Life Following Transthoracic and Transhiatal Esophagectomy for Esophageal Cancer	E. Jezerskyte	2021	Other: The Netherlands		Cohort study	No	N/A	Research funding from Olympus and Stryker, Bayer, BMS, Celgene, Janssen, Lilly, Nordic Pharma, Philips, Roche, Servier	. Jezerskyte, L.M. Saadeh, E.R.C. Hagens, M.A.G. Sprangers, L. Noteboom, W.J. Eshuis, M.C.C.M. Hulshof, and S.S. Gisbertz have no conflicts of interest to declare. M.I. van Berge Henegouwen has a consultant role with Mylan, Johnson and Johnson and Medtronic. H.W.M. van Laarhoven has a consultant or advisory role with BMS, Lilly, MSD, Merck, Nordic Pharma, Servier	N/A	188		Transthoracic esophagectomy	Transhiatal esophagectomy										QLQ-C30	Median follow-up 3.2 years	QLQ-OG25	Median follow-up 3.2 years
1022	Ma 2021	Minimally invasive esophagectomy via Sweet approach in combination with cervical mediastinoscopy is a valuable approach for surgical treatment of esophageal cancer.	Consensus	#1022	Minimally invasive esophagectomy via Sweet approach in combination with cervical mediastinoscopy is a valuable approach for surgical treatment of esophageal cancer	MA Junliang	2021	Other: China		Non-randomised experimental study	No	N/A	The work was supported by the National Cancer Center Climb Fund (NCC201818B59) and Health Commission of Hunan Province (C2019074), China.	The authors declare that they have no conflicts of interest to disclose.	N/A	65		Minimally invasive esophagectomy via Sweet approach in combination with cervical mediastinoscopy	Minimally invasive esophagectomy via McKeown approach										QLQ-C30	From 12 months to 18 months after the surgery	QLQ-OSE18	From 12 months to 18 months after the surgery
1004	vanWorkum 2021	Intrathoracic vs Cervical Anastomosis After Totally or Hybrid Minimally Invasive Esophagectomy for Esophageal Cancer: A Randomized Clinical Trial.	Consensus	#1004	Intrathoracic vs Cervical Anastomosis After Totally or Hybrid Minimally Invasive Esophagectomy for Esophageal Cancer A Randomized Clinical Trial	van Workum, Frans	2021	Other: The Netherlands		Randomised controlled trial	No	N/A	van Workum, Rovers, Rosman. Administrative, technical, or material support: van Workum, Verstegen, Bouwense, van Berge Henegouwen, Daams, Gisbertz, Heisterkamp, Jansen, Kouwenhoven, Polat, Ubels, Wijnhoven. Supervision: van Workum, Klarenbeek, Gisbertz, Hannink, Haveman, Heisterkamp, van der Peet, Polat, Rovers, Rosma. e Netherlands Organization for Health Research Development Health Care Efficie…	Dr Verstegen reported grants from Netherlands Organization for Health Research (ZonMw) during the conduct of the study. Dr van Berge Henegouwen reported personal fees to his institution from Mylan, Alesi Surgical, Johnson & Johnson, and Medtronic outside the submitted work and grants paid to his institution from Olympus and Stryker outside the submitted work. Dr Ubels reported grants from ZonMw d…	N/A	262		Cervical Anastomosis After Totally or Hybrid Minimally Invasive Esophagectomy	Intrathoracic Anastomosis After Totally or Hybrid Minimally Invasive Esophagectomy										QLQ-OG25	Baseline (1 to 4 weeks prior to esophagectomy) and 6 weeks postoperatively	QLQ-C30	Baseline (1 to 4 weeks prior to esophagectomy) and 6 weeks postoperatively
987	Zhou 2021	Investigation on the clinical efficacy and mechanism of compound kushen injection in treating esophageal cancer based on multi-dimensional network meta-analysis and in vitro experiment.	Consensus	#987	Investigation on the clinical efficacy and mechanism of compound kushen injection in treating esophageal cancer based on multi-dimensional network meta-analysis and in vitro experiment	Wei Zhou	2021	Other: China		Systematic review	Yes	September 5, 2020	The work was supported by the National Nature Science Foundation of China [grant number 82074284].	The authors declare that there are no conflicts of interest.	22	N/I		Kanglaite Injection; + chemotherapy	Aidi Injection; + chemotherapy	Compound Kushen Injection; + chemotherapy	Brucea javanica oil emulsion Injection + chemotherapy	Xiaoaiping Injection + chemotherapy							QOL (not specified which scales	N/I	Pain (not specified which scales	N/I
985	Shi 2021	Thoracoscopic-laparoscopic Ivor-Lewis surgery vs. McKeown surgery in the treatment of thoracic middle-lower segment esophageal cancer.	Consensus	#985	Thoracoscopic-laparoscopic Ivor-Lewis surgery vs. McKeown surgery in the treatment of thoracic middle-lower segment esophageal cancer	Yubo Shi	2021	Other: China		Cohort study	No	N/A	N/I	The authors declare no conflict of interests	N/A	93		Thoracoscopic-laparoscopic Ivor-Lewis surgery	McKeown surgery										QLQ-C30	The patients with a survival time >3 years were enrolled into the questionnaire survey	QLQ-OES18	The patients with a survival time >3 years were enrolled into the questionnaire survey
951	Klevebro 2021	Health-related quality of life following total minimally invasive, hybrid minimally invasive or open oesophagectomy: a population-based cohort study.	Consensus	#951	Health-related quality of life following total minimally invasive, hybrid minimally invasive or open oesophagectomy: a population-based cohort study	F. Klevebro	2020	Other: Sweden		Cohort study	No	N/A	The study received funding from the Swedish Research Council, the Swedish Cancer Society and the Cancer Research Funds of Radiumhemmet.	The authors declare no conflict of interest	N/A	246		Hybrid minimally invasive oesophagectomy,	Open oesophagectomy										QLQ-C30	1, 1.5 and 2 years after surgery	QLQ-OG25	1, 1.5 and 2 years after surgery
949	Adamson 2021	Palliative radiotherapy combined with stent insertion to reduce recurrent dysphagia in oesophageal cancer patients: the ROCS RCT.	Consensus	#949	Palliative radiotherapy combined with stent insertion to reduce recurrent dysphagia in oesophageal cancer patients: the ROCS RCT	Douglas Adamson	2021	UK		Randomised controlled trial	No	N/A	National Institute for Health Research (NIHR) Health Technology Assessment programme and will be published in full in Health Technology Assessment; Vol. 25, No. 31	ouglas Adamson reports grants from Roche (F. Hoffman-La Roche Ltd, Basel, Switzerland) and Boehringer Ingelheim (Ingelheim am Rhein, Germany) outside the submitted work and has given advice to Roche on the development of multidisciplinary team software but received no financial recompense for this. Jane Blazeby is a member of NIHR Clinical Trials Unit (CTU) Standing Advisory Committee (2015â€“19)…	N/A	220		Usual stent placement followed by palliative external beam radiotherapy at a dose of 20 Gy in five fractions or, at clinician discretion, 30 Gy in 10 fractions.	usual stent placement										EORTC QLQ-OG25 (Dysphagia module primary outcome)	Baseline, week 1, 4, 8, 12 (primary), 16, 20, 24, 28, 32, 36, 40, 44, 48, 52	EORTC QLQ-C30	Baseline, week 1, 4, 8, 12, 16, 20, 24, 28, 32, 36, 40, 44, 48, 52	EQ-5D-3L	Baseline, week 1, 4, 8, 12, 16, 20, 24, 28, 32, 36, 40, 44, 48, 52
935	Williams 2022	Similar Quality of Life After Conventional and Robotic Transhiatal Esophagectomy.	Consensus	#935	Similar Quality of Life After Conventional and Robotic Transhiatal Esophagectomy	Aaron M. Williams	2022	United States		Cohort study	No	N/A	N/I	Dr Reddy discloses a financial relationship with Intuitive Surgical, Auris Surgical, Medtronic, and On Target Labs	N/A	309		Open transhiatal esophagectomy	Transhiatal robotic-assisted minimally invasive esophagectomy										QLQ-OES18	Preoperatively and 1, 6, and 12 months postoperatively	QLQ-C30	Preoperatively and 1, 6, and 12 months postoperatively
932	Chen 2022	Effects of Rehabilitation Program on Quality of Life, Sleep, Rest-Activity Rhythms, Anxiety, and Depression of Patients With Esophageal Cancer: A Pilot Randomized Controlled Trial.	Consensus	#932	Effects of Rehabilitation Program on Quality of Life, Sleep, Rest-Activity Rhythms, Anxiety, and Depression of Patients With Esophageal Cancer	Hui-Mei Chen	2021	Other: Taiwan		Randomised controlled trial	No	N/A	The study was supported by the Ministry of Sciences and Technology of Taiwan (grant no. MOST 106-2314-B-227-001) and National Taipei University of Nursing and Health Sciences (grant no. 110ntunhs-TR-01).	The authors have no conflicts of interest to disclose	N/A	44		3-month home-based walking and diet education program	Standard care										QLQ-C30	Baseline, 3 months	QLQ-OES 18	Baseline, 3 months	Sleep (PSQI)	Baseline, 3 months	HADS	Baseline, 3 months
924	Hosoi 2022	Circular Stapled Technique Versus Modified Collard Technique for Cervical Esophagogastric Anastomosis After Esophagectomy: A Randomized Controlled Trial.	Consensus	#924	Circular Stapled Technique Versus Modified Collard Technique for Cervical Esophagogastric Anastomosis After Esophagectomy A Randomized Controlled Trial	Takahiro Hosai	2022	Other: Japan		Randomised controlled trial	No	N/A	The authors report no funding and conflicts of interest	The authors report no funding and conflicts of interest	N/A	100		Modified Collard (MC) technique for reducing anastomotic stricture after esophagectomy	Circular stapled (CS) technique for reducing anastomotic stricture after esophagectomy										QLQ C-30	Baseline, 1, 3, and 6 months	QLQ OES18	Baseline, 1, 3, and 6 months
908	Allen 2022	Multimodal Prehabilitation During Neoadjuvant Therapy Prior to Esophagogastric Cancer Resection: Effect on Cardiopulmonary Exercise Test Performance, Muscle Mass and Quality of Life-A Pilot Randomized Clinical Trial.	Consensus	#908	Multimodal Prehabilitation During Neoadjuvant Therapy Prior to Esophagogastric Cancer Resection: Effect on Cardiopulmonary Exercise Test Performance, Muscle Mass and Quality of Life A Pilot Randomized Clinical Trial	Sophie K. Allen	2022	UK		Randomised controlled trial	No	N/A	This work was supported by Macmillan Cancer Support (5227431 [25/6/ 15] and 5635161 [25/10/16]), who funded exercise sessions, medical coaching, activity monitors, and CPET. They had no role in the study design, results analysis, data interpretation, or decision to submit the results	Sophie K. Allen, Vanessa Brown, Daniel White, David King, Julie Hunt, Joe Wainwright, Annabelle Emery, Emily Hodge, Aga Kehinde, Pradeep Prabhu, Timothy A. Rockall, Shaun R. Preston, and Javed Sultan have no conflicts of interest to declare	N/A	54		The 15-week program comprised twice-weekly supervised exercises, thrice-weekly home exercises, and psychological coaching. CPET was performed at baseline, 2 weeks after neoadjuvant therapy, and 1 week preoperatively	Usual care										QLQ-C30	Baseline, after cycle two, at restaging laparoscopy, and at 2 weeks, 6 weeks, and 6 months postoperatively	Becks Anxiety Inventory	Baseline, after cycle two, at restaging laparoscopy, and at 2 weeks, 6 weeks, and 6 months postoperatively	Becks Depression II	Baseline, after cycle two, at restaging laparoscopy, and at 2 weeks, 6 weeks, and 6 months postoperatively
903	Eyck 2022	Lasting symptoms and long-term health-related quality of life after totally minimally invasive, hybrid and open Ivor Lewis esophagectomy.	Consensus	#903	Lasting symptoms and long-term health-related quality of life after totally minimally invasive, hybrid and open Ivor Lewis esophagectomy	Ben M. Eyck	2021	Other: Multiple countries in Europe		Cohort study	No	N/A	N/I	None	N/A	362		Ivor Lewis Open esophagectomy	Ivor Lewis totally minimally invasive, or laparoscopy assisted hybrid minimally invasive										LASER questionnaire (Lasting symptoms over the past 6 month)	Median of four year	QLQ-C30	Median of four year	QLQ-OG25	Median of four year
893	Tukanova 2022	Physiotherapy Regimens in Esophagectomy and Gastrectomy: a Systematic Review and Meta-Analysis.	Consensus	#893	Physiotherapy Regimens in Esophagectomy and Gastrectomy: a Systematic Review and Meta-Analysis	Karina H. Tukanova	2022	UK		Systematic review	Yes	2021-02-08	Sheraz Markar is funded by the National Institute of Health Research (NIHR). The views expressed are those of the authors and not necessarily those of the National Health Service, the NIHR, or the Department of Health.	Karina H. Tukanova, Swathikan Chidambaram, Nadia Guidozzi, George B. Hanna, Alison H. McGregor, and Sheraz R. Markar declare no conflicts of interest	3	196		Postoperative exercise	Control or usual care										QLQ-C30	3 months
891	Yang 2022	Effectiveness of an early, quantified, modified oral feeding protocol on nutritional status and quality of life of patients after minimally invasive esophagectomy: A retrospective controlled study.	Consensus	#891	Effectiveness of an early, quantified, modified oral feeding protocol on nutritional status and quality of life of patients after minimally invasive esophagectomy: A retrospective controlled study	Funa Yang	2022	Other: China		Cohort study	No	N/A	N/A	N/A	N/A	315		Thoracoscopic esophageal mobilization, three-incision esophagectomy + Early initiation of oral feeding	Thoracoscopic esophageal mobilization, three-incision esophagectomy + targeted quantified feeding plan postoperatively										QLQ-C30	Before and after treatment	QLQ-OES-18	Before and after treatment
870	Mercieca-Bebber 2022	Patient-reported outcome (PRO) results from the AGITG DOCTOR trial: a randomised phase 2 trial of tailored neoadjuvant therapy for resectable oesophageal adenocarcinoma.	Consensus	#870	Patient-reported outcome (PRO) results from the AGITG DOCTOR trial: a randomised phase 2 trial of tailored neoadjuvant therapy for resectable oesophageal adenocarcinoma	R. Merciecaâ€‘Bebber	2022	Australia		Randomised controlled trial	No	N/A	This study was funded by the National Health & Medical Research Council (Project Grant number 1011782). Sanofi Aventis Australia Pty Ltd. (no grant number) provided docetaxe	Prof Zalcberg serves in an advisory/consultancy role for Merck Serono, Targovax, Merck Sharp & Dohme, Halozyme, Lipotek, Specialized Therapeuâ€‘ tics, CEND, Deciphera; owns stock in GW Pharmaceuticals, Aimmune, Vertex, Alnylam, Biomarin, Opthea, Amarin, Concert Pharmaceuticals, Frequency Therapeutics, Global Blood Therapeutics, Gilead, Madrigal Pharmaceuticals, Sangamo Biosciences, Acceleron Phar…	N/A	66		Pre-operative cisplatin, 5 fluorouracil (CF) followed by docetaxel (D) with radiotherapy (based on poor early response to CF, ) for resectable oesophageal adenocarcinoma.	Pre-operative cisplatin, 5 fluorouracil (CF) followed by docetaxel (D) without radiotherapy (based on poor early response to CF, ) for resectable oesophageal adenocarcinoma.										QLQ-C30	Baseline (up to 28days before commencing initial chemotherapy), , before surgery (up to 14days prior), 6, and 12weeks post-surgery (+/-2weeks), 12weeks post- surgery, and three-monthly until 2 years (+4weeks), 2 years.	QLQ-OES18	Baseline (up to 28days before commencing initial chemotherapy), , before surgery (up to 14days prior), 6, and 12weeks post-surgery (+/-2weeks), 12weeks post- surgery, and three-monthly until 2 years (+/-4weeks), 2 years.
841	Malthaner 2022	The quality of life in neoadjuvant versus adjuvant therapy of esophageal cancer treatment trial (QUINTETT): Randomized parallel clinical superiority trial.	Consensus	#841	The quality of life in neoadjuvant versus adjuvant therapy of esophageal cancer treatment trial (QUINTETT): Randomized parallel clinical superiority tria	Richard A. Malthaner		UK		Randomised controlled trial	No	N/A	Financial support was received by a local internal research grant from the London Regional Cancer Program (small grant 08â€“09) Western University, London, Ontario, Canada. The funders had no role in study design, data collection and analysis, decision to publish, or preparation of the manuscript	There are no other potential conflicts of interest relevant to this article.	N/A	96		Standard neoadjuvant cisplatin and 5-fluorouracil (5-FU) chemotherapy plus radiotherapy (neo-adjuvant) followed by surgical resection	Adjuvant cisplatin, 5-FU, and epirubicin chemotherapy with concurrent extended volume radiotherapy (adjuvant) following surgical resection										QLQ-OG 25	Baseline, 2, 4, 6 months, 1 year	FACT-E	Baseline, 2, 4, 6 months, 1 year	QLQ-C30	Baseline, 2, 4, 6 months, 1 year	EQ-5D-3L	Baseline, 2, 4, 6 months, 1 year	FACT-G	Baseline, 2, 4, 6 months, 1 year
835	Do 2022	Effects of Multimodal Inpatient Rehabilitation vs Conventional Pulmonary Rehabilitation on Physical Recovery After Esophageal Cancer Surgery.	Consensus	#835	Effects of Multimodal Inpatient Rehabilitation vs Conventional Pulmonary Rehabilitation on Physical Recovery After Esophageal Cancer Surgery	Jung Hwa Do	2022	Other: South Korea		Cohort study	No	N/A	Supported by the Asan Institute for Life Sciences, Asan Medical Center, Seoul, Korea (grant no. 2020-0596)	None	N/A	59		Conventional pulmonary rehabilitation post esophagectomy + Resistance exercises and moderate- to high-intensity aerobic interval exercises using a bicycle	Conventional pulmonary rehabilitation post esophagectomy										QLQ-C30	First evaluation and at discharge	Pain (NRS 0-10), pain in the surgical site	First evaluation and at discharge
832	VanCutsem 2022	Tislelizumab versus chemotherapy as second-line treatment of advanced or metastatic esophageal squamous cell carcinoma (RATIONALE 302): impact on health-related quality of life.	Consensus	#832	Tislelizumab versus chemotherapy as second-line treatment of advanced or metastatic esophageal squamous cell carcinoma (RATIONALE 302): impact on health-related quality of life	E. Van Cutsem	2022	Other: Multi national	Palliative	Randomised controlled trial	No	N/A	Funded by BeiGene, Ltd.	VC reports receiving grants or contracts from the following: Amgen, Bayer, Boehringer Ingelheim, Bristol Myers Squibb, Celgene, Ipsen, Lilly, Merck Sharp & Dohme, Merck KGaA, Novartis, Roche, Servier. VC also reported receiving consulting fees from Array, Astellas, AstraZeneca, Bayer, BeiGene, Biocartis, Boehringer Ingelheim, Bristol Myers Squibb, Celgene, Daiichi, Halozyme, GlaxoSmithKline, Incy…	N/A	512		Second-line Tislelizumab	Second-line Investigator-chosen chemotherapy										QLQ-C30	Baseline, 12, 18 w	QLQ-OES18		EQ-5D-5L
801	Meng 2022	Health-related quality of life after super minimally invasive surgery and proximal gastrectomy for early-stage adenocarcinoma of the esophagogastric junction: a propensity score-matched study.	Consensus	#801	Health-related quality of life after super minimally invasive surgery and proximal gastrectomy for early-stage adenocarcinoma of the esophagogastric junction: a propensity score-matched study	Health-related quality of life after super minimally invasive surgery and proximal gastrectomy for early-stage adenocarcinoma of the esophagogastric junction: a propensity score-matched study	2022	Other: China		Cohort study	No	N/A	The study was supported by a grant from the National Key Research and Development Program of China (No. 2016YFC1303601	None	N/A	118		Super minimally invasive surgery	Proximal gastrectomy										GERD-Q	Median follow-up of 3 years	QLQ-G25	Median follow-up of 3 years	Pittsburgh Sleep Quality Index	Median follow-up of 3 years
788	Zhang 2022	Improvement of postoperative quality of life in patients with esophageal squamous cell carcinoma: does tea consumption have a role?.	Consensus	#788	Improvement of postoperative quality of life in patients with esophageal squamous cell carcinoma: does tea consumption have a role?	Juwei Zhang	2022	Other:		Cohort study	No	N/A	Funding was obtained from the Scientific and Technological Innovation Joint Capital Projects of Fujian Province (No.2020Y9018), Natural Science Founda- tion of Fujian Province (No. 2021 J01726), Natural Science Foundation of Fujian Province (No. 2021 J01733), Central government-led local science and technol- ogy development special project (No. 2020 L3009), and Grant of Science and Technology of …	The authors declare no conflict of interest	N/A	290		Radical esophagectomy + tea drinking	Radical esophagectomy alone										QLQ-C30	Within 3 days of hospitalization, every 3 months in the first year, every 6 months in the second year, and then annually. The median follow-up was 35 months (3-72 months)	QLQ-OES18	Within 3 days of hospitalization, every 3 months in the first year, every 6 months in the second year, and then annually. The median follow-up of this study was (3-72 months)
741	Gong 2023	Uncut interposed jejunum pouch versus esophago-gastrostomy and double anastomoses of jejunum to the esophagus and residual stomach: An innovative method of digestive tract reconstruction following proximal gastrectomy.	Consensus	#741	Uncut interposed jejunum pouch versus esophago-gastrostomy and double anastomoses of jejunum to the esophagus and residual stomach: An innovative method of digestive tract reconstruction following proximal gastrectomy	JiaQing Gong	2022	Other: China		Cohort study	No	N/A	The article was funded by The Department of Science and Technology, Sichuan province, China (2020YFS0491)	The authors have no conflflict of interests.	N/A	118		Digestive tract reconstruction, uncut	Digestive tract reconstruction, ophagogastrostomy or jejunal interposition										Postoperative Visick classification	0.5, 1 and 2 years
679	Hao 2023	The Efficacy and Safety of Oral Nutrient Solution Supplementation in Patients with Esophageal Cancer under Nutritional, Psychological, Physical, and Prognostic Survival Differences.	Consensus	#679	The Efficacy and Safety of Oral Nutrient Solution Supplementation in Patients with Esophageal Cancer under Nutritional, Psychological, Physical, and Prognostic Survival Differences	Juntao Hao	2023	Other: China		Randomised controlled trial	No	N/A	N/I	The authors declared that they have no conflicts of interest regarding this work	N/A	120		Patients with oesophageal cancer identified and cured received an oral nutritional intervention	Patients with oesophageal cancer identified and cured received an ordinary dietary intervention										Self-rating anxiety scale	Before intervention, 1 month after intervention, and 3 months after intervention.	Depression rating scale	Before intervention, 1 month after intervention, and 3 months after intervention.	The Quality of Life Scale (QOLS)	Before intervention, 1 month after intervention, and 3 months after intervention
673	Dong 2023	Effects of PEG in patients with esophageal squamous cell carcinoma during concurrent chemoradiotherapy: a prospective study.	Consensus	#673	Effects of PEG in patients with esophageal squamous cell carcinoma during concurrent chemoradiotherapy: a prospective study	Jie Dong	2023	Other: China	Palliative care	Non-randomised experimental study	No	N/A	Research support for this study was provided by the National Natural Science Foundation of China (grants 82203169, 82102840, 82073348, 82102835, and 82272733), the Tianjin Key Medical Discipline (Specialty) Construction Project (TJYXZDXK-00 9A), and the Tianjin Municipal Health Commission Science and Technology Projects (ZC20174).	All authors disclosed no financial relationships.	N/A	141		concurrent chemoradiotherapy + fed through oral intake	concurrent chemoradiotherapy + fed through PEG or enteral nasogastric tube										C-30	N/I	Dysphagia (Atkinsons classification score)	N/I
641	Chen 2020	Similar Quality of Life and Safety in Patients Receiving Inpatient or Outpatient Chemotherapy: A Focus on Esophageal Squamous Cell Carcinoma.	Consensus	#641	Similar Quality of Life and Safety in Patients Receiving Inpatient or Outpatient Chemotherapy: A Focus on Esophageal Squamous Cell Carcinoma	Yen-Hao Chen	2020	Other: China	No informaton on randomisation or how patiens were selected to either group	Cohort study	No	N/A	The research was funded by grants from the National Science Council of Taiwan (MOST 107-2314-B-182A-156-MY3) and Chang Gung Memorial Hospital (CMRPG8E0592, CMRPG8J1061, CMRPG8J0402, CMRPG8K0491, and CMRPG8K1291).	The authors declare no conflict of interest.	N/A	107		Inpatient Chemotherapy	Outpatient Chemotherapy										QLQ-C30	One week after chemotherapy	QLQ-OES18	One week after chemotherapy
640	Mehdorn 2020	Long-Term, Health-Related Quality of Life after Open and Robot-Assisted Ivor-Lewis Procedures-A Propensity Score-Matched Study.	Consensus	#640	Long-Term, Health-Related Quality of Life after Open and Robot-Assisted Ivor-Lewis Proceduresâ€”A Propensity Score-Matched Study	Anne-Sophie Mehdorn	2020	Other: Germany		Cohort study	No	N/A	Thomas Becker received a funding grant by Intuitive. Jan-Hendrik Egberts works as proctor for Intuitive.	Jan-Hendrik Egberts works as proctor for Intuitive.	N/A	41		Open transthoracic esophagectomy	Robotic-assisted minimally invasive esophagectomy										QLQ-C30	4, 18 months
620	Wang 2021	Effect of integrated medical and nursing intervention model on quality of life and unhealthy emotion of patients with esophageal cancer undergoing radiotherapy.	Consensus	#620	Effect of integrated medical and nursing intervention model on quality of life and unhealthy emotion of patients with esophageal cancer undergoing radiotherap	Zhengyun Wang	2021	Other: China		Randomised controlled trial	No	N/A	N/I	None	N/A	78		Radiotherapy + integrated medical and nursing intervention mode	Radiotherapy + traditional separate medical and nursing management mode										Hamilton Anxiety Rating Scale	Before and 3 weeks	Hamilton Depression Scale	Before and 3 weeks	Self-management efficacy scale	Before and 3 weeks
614	Zeng 2021	Rehabilitation Nursing Intervention Can Improve Dysphagia and Quality of Life of Patients Undergoing Radiotherapy for Esophageal Cancer.	Consensus	#614	Rehabilitation Nursing Intervention Can Improve Dysphagia and Quality of Life of Patients Undergoing Radiotherapy for Esophageal Cancer	Xiange Zeng	2021	Other: China		Randomised controlled trial	No	N/A	N/I	The authors declare that there are no conflicts of interest.	N/A	109		Radiotherapy + a rehabilitation nursing intervention	Radiotherapy + routine nursing process										ESCA	Before and after treatment	QLQ-C30	Before and after treatment
611	Guo 2021	Effect of Prophylactic Radiotherapy on Patients with Stage II-III Esophageal Cancer after Esophageal Cancer Radical Operation and Influencing Factors in Its Recurrence.	Consensus	#611	Effect of Prophylactic Radiotherapy on Patients with Stage II-III EsophagealCancer after EsophagealCancerRadical Operation and Influencing Factors in Its Recurrence	Dan Guo	2021	Other: China		Randomised controlled trial	No	N/A	N/I	The authors declare no conflicts of interest associated with this work	N/A	65		Prophylactic radiotherapy after esophageal cancer radical operation	Esophageal cancer radical operation										Piper fatigue scale (PFS-R)	Before and after therapy	Self-Rating Depression Scale (SDS)	Before and after therapy	Self-Rating Anxiety Scale (SAS)	Before and after therapy	QLQ-C30	Before and after therapy
609	Chen 2021	Effectiveness of telerehabilitation on short-term quality of life of patients after esophageal cancer surgery during COVID-19: a single-center, randomized, controlled study.	Consensus	#609	Effectiveness of telerehabilitation on short-term quality of life of patients after esophageal cancer surgery during COVID-19: a single-center, randomized, controlled study	Keqing Chen	2021	Other: China		Randomised controlled trial			The work was supported by the Financial Special Project of Fujian Province (Grant number: 2020CZ011)	The authors have no conflicts of interest to declare	N/A	80		Minimally invasive esophagectomy + 3 month telerehabilitation (online consulting and training, including (I) precautions for nutritional support; (II) swallowing function training; (III) respiratory function training; (IV) guidance and feedback on matters such as patientâ€™s current vital signs, wound status, medication, and sleep status)	Mnimally invasive esophagectomy + usual care										QLQ-C30	Discharge and at 3 months post-operation	QLQ-OES18	Discharge and at 3 months post-operation
607	Chen 2021	Application effect of continuous nursing in patients with advanced esophageal cancer after esophageal stent implantation.	Consensus	#607	Application effect of continuous nursing in patients with advanced esophageal cancer after esophageal stent implantation	Lijun Chen	2021	Other: China	Palliative care	Randomised controlled trial	No	N/A	The work was supported by the Natural Scien- ce Research Key Project of Anhui Provincial Department of Education (KJ2019A1272)	None	N/A	48		Stent implantation + Local perfusion chemotherapy + Continuous nursing from 3-5 days before discharge to three months after discharge	Stent implantation + Local perfusion chemotherapy + Routine discharge guidance 3-5 days before discharge										QLQ-C30	At discharge and three months after discharge	Hamilton Anxiety and Depression Scale	At discharge and three months after discharge
602	Zheng 2021	Effect of thalidomide combined with TP chemotherapy on serum VEGF and NRP-1 levels advanced esophageal cancer patients.	Consensus	#602	Effect of thalidomide combined with TP chemotherapy on serum VEGF and NRP-1 levels of advanced oesophageal cancer patients	Wenhong Zheng	2021	Other: China		Randomised controlled trial	No	N/A	N/I	None	N/A	133		Thalidomide combined with pacilitaxel plus cisplatin	Thalidomide										KPS score	Before and after treatment	Research specific QOL score	Before and after treatment
600	Li 2021	The Application and Influence of Hospice Care Among Patients with Advanced Esophageal Cancer.	Consensus	#600	The Application and Influence of Hospice Care Among Patients with Advanced Esophageal Cancer	Zheng-Fang Li	2021	Other: China	Palliative care	Randomised controlled trial	No	N/A	ajor Science and Technology Projects of Sichuan Provincial Department of Science and Technology in 2020 (No. 2020YFS0515); Key Research Project of Sichuan Provincial Health Commission (No. 20PJ133); Key Project of Sichuan Provincial Department of Education (No. 18SA0300); 2017 Luzhou Municipal People's Government - Southwest Medical University Science and Technology Strategic Cooperation Project …	None of the authors have any financial disclosure or conflicts of interest.	N/A	124		Treatment in hospital for three months after diagnosis, including hospice care	Treatment in hospital for three months after diagnosis, including routine intervention										Self-rating anxiety scale	Before and after the intervention	Hamilton Depression Scale (HAMD)	Before and after the intervention	Pittsburgh Sleep Quality Index (PSQI)	Before and after the intervention	General Well- Being Scale (GWB)	Before and after the intervention	Patient Dignity Inventory (PDI)	Before and after the intervention	World Health Organization pain rating scale	Before and after the intervention	Zubrod scoring system	N/I
599	Chen 2021	High-quality nursing can reduce the incidence of adverse events in esophageal cancer patients after operation in the intensive care unit and improve postoperative rehabilitation.	Consensus	#599	High-quality nursing can reduce the incidence of adverse events in esophageal cancer patients after operation in the intensive care unit and improve postoperative rehabilitation	Haiyan Chen	2021	Other: China		Non-randomised experimental study	No	N/A	N/I	None	N/A	155		Psychological nursing intervention	conventional nursing intervention										Pain (VAS)	After nursing intervention	Self-rating anxiety scale	After nursing intervention	SF-36	Before and 3 months after operation
592	Xie 2021	A randomized controlled trial of oral nutritional supplementation versus standard diet following McKeown minimally invasive esophagectomy in patients with esophageal malignancy: a pilot study.	Consensus	#592	A randomized controlled trial of oral nutritional supplementation versus standard diet following McKeown minimally invasive esophagectomy in patients with esophageal malignancy: a pilot study	Hounai Xie	2021	Other: China		Randomised controlled trial	No	N/A	The study was supported by the China Cancer Foundation Beijing Hope Marathon Fund (N012063), Special Program for Basic Resource Survey of the Ministry of Science and Technology (2019FY101101) and Project of Incentive Program for Talent Introduction (N04204).	The authors have no conflicts of interest to declare	N/A	77		McKeown minimally invasive esophagectomy followed by oral nutritional supplementation	McKeown minimally invasive esophagectomy followed by a standard diet										QLQ-C30	Baseline and 1, 3, and 6 months after discharge
567	Yu 2022	The effectiveness of telephone and internet-based supportive care for patients with esophageal cancer on enhanced recovery after surgery in China: A randomized controlled trial.	Consensus	#567	The effectiveness of telephone and internet-based supportive care for patients with esophageal cancer on enhanced recovery after surgery in China: A randomized controlled trial	Yuan Yu	2022	Other: China		Randomised controlled trial	No	N/A	Funding support of the Beijing Hope Run Special Fund of Cancer Foundation of China.	None declared	N/A	172		Undergoing ERAS program +Nurse-led telephone and Internet supportive care	ERAS program alone										QLQ-C30	Baseline, 6 months
558	Ma 2022	Clinical Comparison of Proximal Gastrectomy With Double-Tract Reconstruction Versus Total Gastrectomy With Roux-en-Y Anastomosis for Siewert Type II/III Adenocarcinoma of the Esophagogastric Junction.	Consensus	#558	Clinical Comparison of Proximal Gastrectomy With Double-Tract Reconstruction Versus Total Gastrectomy With Roux-en-Y Anastomosis for Siewert Type II/III Adenocarcinoma of the Esophagogastric Junction	Xiaoming Ma	2022	Other: China		Cohort study	No	N/A	The study was funded by the Suqian Sci & Tech Program (grant No. K202005) and the Young Sci & Tech Talent Support Project of the Jiangsu Sci & Tech Association	No potential conflict of interest relevant to this article was reported	N/A	66		Proximal gastrectomy	Double-tract reconstruction										Visick grade	12 months	Gastrointestinal Symptom Rating Scale	12 months
553	Zhang 2022	Home enteral nutrition for patients with esophageal cancer undergoing esophagectomy: A systematic review and meta-analysis.	Consensus	#553	Home enteral nutrition for patients with esophageal cancer undergoing esophagectomy: A systematic review and meta-analysis	Chi Zhang	2022	Other: Japan		Systematic review	Yes	1 February 2022	This study was supported by the National Natural Science Foundation of China [81702444] and the Natural Science Foundation of Jiangsu Province [BK20181239].	The authors declare that the research was conducted in the absence of any commercial or financial relationships that could be construed as a potential conflict of interest.	4	314		Home enteral nutrition	Normal oral diet										QLQ-C30	1w. 1, 3, 6 months	QLQ-ES18	1w. 1, 3, 6 months	PG-SGA	2w, 3 months
550	Chen 2022	Modified McKeown vs. traditional McKeown minimally invasive esophagectomy in improving short-term efficacy and the quality of life of esophageal cancers: a retrospective comparative cohort study.	Consensus	#550	Modified McKeown vs. traditional McKeown minimally invasive esophagectomy in improving short-term efficacy and the quality of life of esophageal cancers: a retrospective comparative cohort study	Ying Chen	2022	Other: China		Cohort study	No	N/A	None	The authors have no conflicts of interest to declare.	N/A	218		Modified MIE-McKeown	Traditional MIE-McKeown										QLQ-C30	1, 3 months	QLQ-OES18	1, 3 months
549	Yang 2022	Study on the Application Value of Concurrent Chemoradiotherapy and Clinical Nursing Pathway for Postoperative Patients with Esophageal Cancer.	Consensus	#549	Study on the Application Value of Concurrent Chemoradiotherapy and Clinical Nursing Pathway for Postoperative Patients with Esophageal Cancer	Jinglei Yan	2022	Other: China		Cohort study	No	N/A	N/I	The authors declare that there is no conflict of interest	N/A	88		Radical resection + Radiotherapy +clinical care pathway	Radical resection + Chemoradiotherapy +clinical care pathway										QLQ-C30	6 months	QLQ-OES18	6 months
534	Wang 2022	Study of the short-term quality of life of patients with esophageal cancer after inflatable videoassisted mediastinoscopic transhiatal esophagectomy.	Consensus	#534	Study of the short-term quality of life of patients with esophageal cancer after inflatable videoassisted mediastinoscopic transhiatal esophagectomy	Gaoxiang Wang	2022	Other: China		Cohort study	No	N/A	This work was supported by the grants from the National Natural Science Foundation of China and Key research and development projects of Anhui Province (NO. 81973643 and 202004j07020017)	The authors declare that the research was conducted in the absence of any commercial or financial relationships that could be construed as a potential conflict of interest.	N/A	60		Inflatable videoasisted mediastinoscopic transhiatal esophagectomy	Minimally invasive Mckeown esophagectomy										QLQ-C30	1, 2, 4, 8 weeks	QLQ-OES18
502	Xu 2023	The clinical outcomes of laparoscopic proximal gastrectomy with double-tract reconstruction versus tube-like stomach reconstruction in patients with adenocarcinoma of the esophagogastric junction based on propensity score-matching: a multicenter cohort st	Consensus	#502	The clinical outcomes of laparoscopic proximal gastrectomy with double-tract reconstruction versus tube-like stomach reconstruction in patients with adenocarcinoma of the esophagogastric junction based on propensity score-matching: a multicenter cohort study	Zhiwen Xu	2023	Other: China		Cohort study	No	N/A	Natural Science Foundation of Fujian Province (2021J011360); Natural Science Foundation of Fujian Province (2020J011230); Natural Science Foundation of Xiamen, China (3502Z20214ZD1018); Medical Innovation Project of Fujian Provincial Health Commission (2021CXB019).	The authors declare that the research was conducted in the absence of any commercial or financial relationships that could be construed as a potential conflict of interest	N/A	110		Laparoscopic proximal gastrectomy with double-tract reconstruction	Laparoscopic proximal gastrectomy with tube-like stomach reconstruction										Visick grade	1 year postop
439	Lu 2024	Effects of sintilimab plus chemotherapy as first-line treatment on health-related quality of life in patients with advanced esophageal squamous cell carcinoma: results from the randomized phase 3 ORIENT-15 study.	Consensus	#439	Effects of sintilimab plus chemotherapy as first-line treatment on health-related quality of life in patients with advanced esophageal squamous cell carcinoma: results from the randomized phase 3 ORIENT-15 study	Zhihao Lu	2024	Other: Five countries	Palliative care	Randomised controlled trial	No	N/A	This study was funded by Innovent Biologics and was co-funded by Eli Lilly	l authors reports receiving support from Innovent Biologics and Eli Lilly for the submitted work. LS reports receiving research funding from Innovent Biologics, Beijing Xiantong Biomedical Technology, Qilu Pharmaceutical, ZaiLab Pharmaceutical, Beihai Kangcheng (Beijing) Medical Technology, and Jacobio Pharmaceuticals; consultant fees from MSD, Merck, Mingji Biopharmaceutical, Haichuang Pharmaceu…	N/A	690		sintilimab + in combination with investigators choice of chemotherapy (cisplatin + paclitaxel, or cisplatin + fluorourcil )	Placebo in combination with investigators choice of chemotherapy (cisplatin + paclitaxel [TP regimen], or cisplatin + fluorourcil )										EQ-5D-5L	at the first dose, once every six weeks for the first 48 weeks, followed by once every 12 weeks, and at the first safety follow-up visit	QLQ-C30	at the first dose, once every six weeks for the first 48 weeks, followed by once every 12 weeks, and at the first safety follow-up visit	QLQ-OES18	at the first dose, once every six weeks for the first 48 weeks, followed by once every 12 weeks, and at the first safety follow-up visit	Overall health status (VAS)	at the first dose, once every six weeks for the first 48 weeks, followed by once every 12 weeks, and at the first safety follow-up visit
438	Zhang 2024	Therapeutic effect of Wendan Decoction combined with mosapride on gastroesophageal reflux disease after esophageal cancer surgery.	Consensus	#438	Therapeutic effect of Wendan Decoction combined with mosapride on gastroesophageal reflux disease after esophageal cancer surgery	Yu-Jing Zhang	2024	Other: China		Randomised controlled trial	No	N/A	N/I	We declare that there is no disclosure of any conflict of interest.	N/A	80		Wendan Decoction + mosapride	Mosapride alone										Reflux disease questionnaire (RDQ)	Every 6 months, N/I on for how long	SF-36	Every 6 months, N/I on for how long
422	Wang 2024	Comparative study of acute and chronic pain after inflatable videoasisted MediastinoscopicTranshiatal esophagectomy and minimally invasive McKeown Esophagectomy:A propensity score matching analysis.	Consensus	#422	Comparative study of acute and chronic pain after inflatable videoasisted MediastinoscopicTranshiatal esophagectomy and minimally invasive McKeown Esophagectomy:A propensity score matching analysis	Gaoxiang Wang	2024	Other: China		Cohort study	No	N/A	Mingran Xie reports article publishing charges was provided by National Natural Science Foundation of China. Mingran Xie reports article publishing charges was provided by Anhui Provincial key research and development plan	None	N/A	205		Inflatable videoasisted MediastinoscopicTranshiatal esophagectomy	Minimally invasive McKeown Esophagectomy										Postoperative pain (NRSabsence of discomfort (NRS 0), slight discomfort (NRS 1â€“3), moderate discomfort (NRS 4â€“6), and intense discomfort (NRS 7â€“10))	Twice daily following the surgery until discharge, 3 and 6 months.
412	Gupta 2024	Effects of Immunotherapy on Quality-of-Life Outcomes in Patients with Gastroesophageal Cancers: A Meta-Analysis of Randomized Controlled Trials.	Consensus	#412	Effects of Immunotherapy on Quality-of-Life Outcomes in Patients with Gastroesophageal Cancers: A Meta-Analysis of Randomized Controlled Trials	Kush Gupta	2024	United States		Systematic review	Yes	N/I, however they searched for studies between 2018 and 2021	The research received no external funding	The authors declare no conflict of interest	6	3759		Immune checkpoint inhibitors as monotherapy or in combination with chemotherapy	chemotherapy alone										EQ-5D-5L	N/I	FACT-E	N/I	QLQ-C30	N/I	QLQ-OES18	N/I
403	Walmsley 2023	Systematic review of quality of life after esophagectomy and total gastrectomy in patients with gastro-esophageal junction cancer.	Consensus	#403	Systematic review of quality of life after esophagectomy and total gastrectomy in patients with gastro-esophageal junction cancer	James Walmsley	2023	UK		Systematic review	No	1st of February 2023.	None	None	5	575		Esophagectomy	Gastrectomy										QLQ C30	Range from 6-24 months	QLQ OG25
399	Ao 2023	Effect of Intrathoracic or Cervical Anastomosis After Esophagectomy on Quality of Life.	Consensus	#399	Effect of Intrathoracic or Cervical Anastomosis After Esophagectomy on Quality of Life	Yong Ao	2023	Other: China		Cohort study	No	N/A	N/I	Yong Ao, JiuDi Zhong, LeQi Zhong, KongJia Luo, Xin Zhang, XiaoDan Lin, ChuanZhen Li, TianZhen Yang, LiHong Qiu, ShiNing Li, and Yi Hu have no conflicts of interest to declare.	N/A	219		Esophagectomy with intrathoracic anastomosis	Esophagectomy with cervical anastomosis										QLQ-C30	1 week before surgery, at discharge, and at follow-up (1, 6, 12, and 24 months after discharge)	QLQ-OES18	1 week before surgery, at discharge, and at follow-up (1, 6, 12, and 24 months after discharge)
393	Tankel 2023	Postoperative Outcomes and Quality of Life After Left Thoracoabdominal Esophagogastrectomy: Contrasting Esophagogastrostomy with Esophagojejunostomy.	Consensus	#393	Postoperative Outcomes and Quality of Life After Left Thoracoabdominal Esophagogastrectomy: Contrasting Esophagogastrostomy with Esophagojejunostomy	James Tankel	2023	Canada		Cohort study	No	N/A	James Tankel received a travel grant of $4000 from Medtronic and receives regular consulting fees from Google. Devangi Patel, Yenonatan Nevo, Sara Najmeh, Jonathan Spicer, David Mulder, Carmen Mueller, Lorenzo Ferri, and Jonathan Cools-Lartigue have no disclosures to declare.	James Tankel received a travel grant of $4000 from Medtronic and receives regular consulting fees from Google. Devangi Patel, Yenonatan Nevo, Sara Najmeh, Jonathan Spicer, David Mulder, Carmen Mueller, Lorenzo Ferri, and Jonathan Cools-Lartigue have no disclosures to declare.	N/A	135		Esophagogastrostomy	R-Y roux-en-Y esophagojejunostomy										FACT-E	Diagnosis at baseline, preoperatively, and postop- eratively at 1, 3â€“6 months, 1â€“3 years and 3+ years following surgery, respectively
390	Cai 2023	The effects of Managing Cancer and Living Meaningfully (CALM) on psychological distress in esophageal cancer patients.	Consensus	#390	The Effects of Managing Cancer and Living Meaningfully (CALM) on Psychological Distress in Esophageal Cancer Patients	Yinlian Cai	2023	Other: China	Randomisation process not described	Randomised controlled trial	No	N/A	The National Natural Science Foundation of China provided funding for this research (grant No. 81872504). The authors have no other relevant affiliations or financial involvement with any organization or entity with a financial interest in or financial conflict with the subject matter or materials discussed in the manuscript apart from those disclosed.	N/I	N/A	91		Managing Cancer and Living Meaningfully (CALM)	Usual care										HADS (primary outcome)	Baseline, at the end of the intervention, and 1 month post-completion of the intervention	HADS-A	Baseline, at the end of the intervention, and 1 month post-completion of the intervention	HADS-D	Baseline, at the end of the intervention, and 1 month post-completion of the intervention	QLQ C-30	Baseline, at the end of the intervention, and 1 month post-completion of the intervention
389	Elliott 2023	Neoadjuvant Chemoradiotherapy Versus Chemotherapy for the Treatment of Locally Advanced Esophageal Adenocarcinoma in the European Multicenter ENSURE Study.	Consensus	#389	Neoadjuvant Chemoradiotherapy Versus Chemotherapy for the Treatment of Locally Advanced Esophageal Adenocarcinomain the European Multicenter ENSURE Study	Jessie A. Elliott	2023	Other: 20 centers in Europe and North America		Cohort study	No	N/A	The work is funded by the Irish Cancer Society Research Grant CRDF22ELL. The opinions, findings, and conclusions or recommendations expressed in this material are those of the authors and do not necessarily reflect the view of the Irish Cancer Society.	No conflicts of interest	N/A	2211		Neoadjuvant chemoradiation	Neoadjuvant chemotherapy										QLQ-C30	Questionnaires were collected for patients free from disease recurrence at least 1 year following completion of treatment.1	QLQ-OG25	Questionnaires were collected for patients free from disease recurrence at least 1 year following completion of treatment.1
382	Hong 2023	Efficacy and Quality of Life with the Modified Versus the Traditional Thoraco-Laparoscopic McKeown Procedure for Esophageal Cancer: A Multicenter Propensity Score-Matched Study.	Consensus	#382	Efficacy and Quality of Life with the Modified Versus the Traditional Thoracoâ€‘Laparoscopic McKeown Procedure for Esophageal Cancer: A Multicenter Propensity Scoreâ€‘Matched Study	Ziqiang Hong	2023	Other: China		Cohort study	No	N/A	The research was supported by Gansu Province Key R&D Project (22YF7FA095)	There are no conflicts of interest	N/A	269		Layered hand-sewn end-to-end invagination anastomosis	Traditional hand anastomosis										QLQ-C30	Day of surgery, 1 month, 3 months	QLQ-OES18	Day of surgery, 1 month, 3 months
372	Song 2023	Effect of sequential vs. non-sequential early enteral nutrition therapy on nutritional status, recovery, and quality of life of patients with esophageal cancer.	Consensus	#372	Effect of sequential vs. non-sequential early enteral nutrition therapy on nutritional status, recovery, and quality of life of patients with esophageal cancer	H.-X. SONG	2023	Other: China		Cohort study	No	N/A	Scientific Research Program of Health Industry in Gansu Province (project number: GSWSKY-2019-86); Lanzhou tal- ent entrepreneurship and innovation project (No. 2018-RC-96)	There is no conflict of interest between all authors	N/A	90		Postoperative chemother- apy + sequential early enteral nutrition until the discharge	Postoperative chemotherapy + non-sequential early enteral nutrition										SF-36	After treatment
354	Sun 2023	Cytokine-induced killer cell treatment is superior to chemotherapy alone in esophageal cancer.	Consensus	#354	Cytokine-induced killer cell treatment is superior to chemotherapy alone in esophageal cancer	Jiayang Sun	2023	Other: China		Systematic review	Yes	N/I	N/I	The authors declare that the research was conducted in the absence of any commercial or financial relationships that could be construed as a potential conflict of interest	8	578		CIK chemotherapy	Chemotherapy alone	DC-CIK + chemotherapy	Chemotherapy alone								Quality of life improvement rate	6-12 months
337	Wang 2024	Comparison of two different methods for lymphadenectomy along the left recurrent laryngeal nerve by minimally invasive esophagectomy in patients with esophageal squamous cell carcinoma: a prospective randomized trial.	Consensus	#337	Comparison of two different methods for lymphadenectomy along the left recurrent laryngeal nerve by minimally invasive esophagectomy in patients with esophageal squamous cell carcinoma: a prospective randomized trial	Ying-Jian Wang	2024	Other: China		Randomised controlled trial	No	N/A	None	The authors declare that they have no conflict of interest.	N/A	94		lymphadenectomy along the left recurrent laryngeal nerve (LRLN) by retraction method	lymphadenectomy along the LRLN by suspension method										EQ-4D-5L	Baseline, 3, 6, and 12 months subsequent to surgery
330	Zhao 2024	Evaluation of the effectiveness of promoted psychological resilience intervention for oesophageal cancer patients in rural China: A randomized controlled study.	Consensus	#330	Evaluation of the effectiveness of promoted psychological resilience intervention for oesophageal cancer patients in rural China: A randomized controlled study	Jinghan Zhao	2024	Other: China		Randomised controlled trial	No	N/A	The work was supported by Natural Science Foundation of Anhui Provincial Department of Education [grant number XJ2016352023AH050604], Anhui Medical University School of Nursing Qingmiao Program [grant number hlqm2024030] and Anhui Medical University School of Nursing Incubation Program [grant number KJ2020A0162HLPL2020005]. The study funders were not involved in the study design, and will not be …	No conflict of interest has been declared by the authors	N/A	84		Oesophagectomy + Promoted psychological resilience intervention	Oesophagectomy + routine nursing care										Davidson Resilience Scale (CD-RISC)	Baseline , post intervention, 3 months after intervention	Strategies used by people to promote health (SUPPH)	Baseline , post intervention, 3 months after intervention	Medical Coping Modes Questionnaire (MCMQ)	Baseline , post intervention, 3 months after intervention	Perceived Social Support Scale (PSSS)	Baseline , post intervention, 3 months after intervention
310	Hara 2024	Second-line tislelizumab versus chemotherapy in Japanese patients with advanced or metastatic esophageal squamous cell carcinoma: subgroup analysis from RATIONALE-302.	Consensus	#310	Second line tislelizumab versus chemotherapy in Japanese patients with advanced or metastatic esophageal squamous cell carcinoma: subgroup analysis from RATIONALEâ€‘302	Hiroki Hara	2024	Other: 11 countries, for this study only Japan		Randomised controlled trial	No	N/A	The study was funded by BeiGene, Ltd	HH has received grants from Amgen, Astellas, AstraZeneca, Bayer, BeiGene, Boehringer Ingelheim, Chugai Phar- maceutical, Daiichi-Sankyo, Dainippon Sumitomo, Janssen, Merck Biopharma, MSD, Ono Pharmaceutical and Taiho Pharmaceutical; has served in consulting roles for Bristol-Myers Squibb, Boehringer Ingelheim, Daiichi-Sankyo, Dainippon Sumitomo, MSD and Ono Pharmaceutical; and has received honora…	N/A	48		Disease progression during/after first-line systemic therapy received Tislelizumab 200 mg every 3 weeks	Disease progression during/after first-line systemic therapy received investigators choice of chemotherapy (paclitaxel/docetaxel)										QLQ-C30	Baseline, 12w	QLQ-EOS18	Baseline, 12w	EQ-5D-5L	Baseline, 12w
308	Pan 2024	The efficacy and safety of compound kushen injection for adults with esophageal cancer: A meta-analysis of randomized controlled trials.	Consensus	#308	The efficacy and safety of compound kushen injection for adults with esophageal cancer: A meta-analysis of randomized controlled trials	Jiangpeng Pan	2024	Other: China		Systematic review	Yes	December 31, 2022	The work of YLJ was supported by Zhengzhou University [Grant No. 509/32213632, 509/32212456], Henan Institute of Medical and PharÂ­macological Sciences [Grant No. 2023BP0104, 2021BP0113], and Henan Science and Technology Department [Grant No. 222102310721]. The work of JCG was supported by the Health ComÂ­mission of Henan Province [Grant No.: SBGJ2018041], and the Collaborative Innovation Project…	No authors have competing interests. And all authors report no disclosures.	17	1123		Compound Kushen injection used as monotherapy or combined with the comparator	Radiotherapy, or chemotherapy, or other drug therapies, or their combination therapies										KPS score	N/I
303	Kim 2024	Tislelizumab in advanced/metastatic esophageal squamous cell carcinoma: health-related quality of life in Asian patients.	Consensus	#303	Tislelizumab in advanced/metastatic esophageal squamous cell carcinoma: health-related quality of life in Asian patients	Sung-Bae Kim	2023	Other: Several countries in Asia		Randomised controlled trial	No	N/A	Funded by BeiGene, Ltd.	BK reports receiving research funding from Novartis, Sanofi-Aventis, and DongKook Pharm Co. SBK also reports receiving consulting fees from and participating on in advisory boards for Novartis, AstraZeneca, Lilly, Dae Hwa Pharmaceutical Co. Ltd, ISU Abxis, and Daiichi-Sankyo. SBK also reports owning stocks in Genopeaks and NeogeneTC. EVC reports receiving grants or contracts from Amgen, Bayer, Bo…	N/A	392		Advanced or metastatic disease that progressed during or after first-line systemic treatment. Patients who had tumor progression during or within 6 months after definitive chemoradiotherapy, neo-adjuvant therapy, or adjuvant therapy were also eligible + tislelizumab	Advanced or metastatic disease that progressed during or after first-line systemic treatment. Patients who had tumor progression during or within 6 months after definitive chemoradiotherapy, neo-adjuvant therapy, or adjuvant therapy were also eligible + vestigator-chosen chemotherapy (one of the following single-agent chemotherapies: paclitaxel, docetaxel, or iri- notecan)										QLQ-C30	Baseline, 12, 18 w	QLQ-OES18	Baseline, 12, 18 w
301	Neuschutz 2024	Long-term quality of life after hybrid robot-assisted and open Ivor Lewis esophagectomy for esophageal cancer in a single center: a comparative analysis.	Consensus	#301	Longâ€‘term quality of life after hybrid robotâ€‘assisted and open Ivor Lewis esophagectomy for esophageal cancer in a single center: a comparative analysis	Kerstin J. NeuschÃ¼tz	2024	Other: Switzerland		Cohort study	No	N/A	Open access funding provided by University of Basel. This study is funded by institutional means.	The authors declare no competing interests.	N/A	71		Hybrid robot assisted Ivor Lewis esophagectomy	Open Ivor Lewis esophagectomy										QLQ-C30	Median follow-up of 36 months	QLQ-OES18	Median follow-up of 36 months
254	Ajani 2024	Tislelizumab versus chemotherapy as second-line treatment for European and North American patients with advanced or metastatic esophageal squamous cell carcinoma: a subgroup analysis of the randomized phase III RATIONALE-302 study.	Consensus	#254	Iselizumab versus chemotherapy as second-line treatment for European and North American patients with advanced or metastatic esophageal squamous cell carcinoma: a subgroup analysis of the randomized phase III RATIONALE-302 study	J. Ajani	2023	Other: Belgium, mainland China, France, Germany, Italy, Japan, Republic of Korea, Spain, Taiwan, the UK, and the United States. This particular study included Europe and North America.		Randomised controlled trial	No	N/A	This work was supported by BeiGene, Ltd. In collaboration with the academic authors, the sponsor participated in the study design, in the collection, analysis and interpretation of data, and in the writing of the report. The authors led the writing of the report, with professional medical writing assistance funded by the sponsor, and the authors were responsible for the decision to submit the art…	A declares honoraria: Eli Lilly and Company, Bristol Myers Squibb, Merck, Aduro Biotech, DAVA Pharmaceuticals, AstraZeneca, Acrotech Biopharma, Zymeworks, Astellas Pharma, Amgen, OncoTherics, Daiichi Sankyo, Novartis, Servier, Gilead Sciences, BeiGene, Fresenius Kabi, Boehringer Ingelheim, GRAIL; consulting or advisory role: American Cancer Society, BeiGene, Vaccinogen, Insys Therapeutics, Merck,…	N/A	108		Tislelizumab	Investigators choice of chemotherapy.										Global health status (C-30)	Baseline, 12 w	Physical functioning (C-30)	Baseline, 12 w	Fatigue (C-30)	Baseline, 12 w	Index score (C-30)	Baseline, 12 w	Dysphagia (OES-18)	Baseline, 12 w	Reflux (OES-18)	Baseline, 12 w	Eating (OES-18)	Baseline, 12 w	Pain (OES-18)	Baseline, 12 w
253	Preti 2024	Assessment of urine colour using a wallet card: a randomised study of a novel patient self-care tool during chemoradiation for oesophageal cancer.	Consensus	#253	Assessment of urine colour using a wallet card: a randomised study of a novel patient self-care tool during chemoradiation for oesophageal cancer	Beatrice Preti	2024	UK		Randomised controlled trial	No	N/A	The authors have not declared a specific grant for this research from any funding agency in the public, commercial or not-for-profit sectors.	None declared	N/A	39		Urine colour self-monitoring card (UCC) during chemoradiation therapy	Patients in the control group under- went a limited informed consent process, which excluded mention of the UCC in order to prevent confounding by having patients proactively self-monitor their urine colour. Patients in the control group believed they were taking part in a study of nutritional information materials only and received a debriefing disclosure at study end										Self-Efficacy for Managing Chronic Disease (SMCD) 6-item Scale	Post treatment	Edmonton symptomom Assessment System (ESAS)	Mean scores for a period of 8 weeks from start of radiation
242	Reynolds 2023	Trimodality therapy versus perioperative chemotherapy in the management of locally advanced adenocarcinoma of the oesophagus and oesophagogastric junction (Neo-AEGIS): an open-label, randomised, phase 3 trial.	Consensus	#242	Trimodality therapy versus perioperative chemotherapy in the management of locally advanced adenocarcinoma of the oesophagus and oesophagogastric junction (Neo-AEGIS): an open-label, randomised, phase 3 trial	John V Reynold	2023	Other: Denmark, France, Ireland, Sweden, and the UK,		Randomised controlled trial	No	N/A	The study is funded by Health Research Board Ireland, Cancer Research UK (C49462/A18483), Irish Cancer Society, Oesophageal Cancer Fund Ireland, and the French National Cancer Institute (2015-096 and 2017-046	RP reports support for the present manuscript from Cancer Research UK; payment or honoraria for lectures, presentations, speaker bureaus, manuscript writing, or educational events from Jabar Al Ahmed Hospital, Kuwait City, Kuwait; support for attending meetings or travel from the Ministry of Health Kuwait. MAL reports payment or honoraria for lectures, presentations, speaker bureaus, manuscript w…	N/A	377		Perioperative chemotherapy (three preoperative and three postoperative 3-week cycles of intravenous 50 mg/m² epirubicin on day 1 plus intravenous 60 mg/m² cisplatin or intravenous 130 mg/m² oxaliplatin on day 1 plus continuous infusion of 200 mg/mÂ² fluorouracil daily	Oral 625 mg/m² capecitabine twice daily up to 2018, with four preoperative and four postoperative 2-week cycles of 2600 mg/mÂ² fluorouracil, 85 mg/mÂ² oxaliplatin, 200 mg/mÂ² leucovorin, and 50 mg/mÂ² docetaxel intravenously on day 1 as an option from 2018) or trimodality therapy (41â‹…4 Gy in 23 fractions on days 1-5, 8-12, 15-19, 22-26, and 29-31 with intravenous area under the curve 2 mg/mL pe…										QLQ-C30	Preoperatively, and at 3 months, 6 months, 1 year, 2 years, and 3 years of follow-u	QLQ-OES18	Preoperatively, and at 3 months, 6 months, 1 year, 2 years, and 3 years of follow-u
241	Anonymous 2024	Laparoscopic or open abdominal surgery with thoracotomy for patients with oesophageal cancer: ROMIO randomized clinical trial.	Consensus	#241	Laparoscopic or open abdominal surgery with thoracotomy for patients with oesophageal cancer: ROMIO randomized clinical trial	Chris Metcalfe	2024	United States		Randomised controlled trial	No	N/A	Funded by the National Institute for Health Research (NIHR) Health Technology Assessment programme (project references: feasibility study HTA10/50/65; definitive study HTA14/140/78). The authors also received support from the Bristol Biomedical Research Centre, the Medical Research Council (MRC) ConDuCT-II (Collaboration and innovation for Difficult and Complex randomized controlled Trials In Inv…	The authors declare no conflict of interest	N/A	606		Hybrid surgery	Open oesophagectomy										Physical function (QLQ-C30)	Baseline, 3, 6 w after surgery, 3 months after randomisation.	EuroQoL EQ-5D-5L	Baseline, 6 days, 3 weeks, 6 weeks post-surgery and 3 months post-randomization
236	Su 2024	Effect of inspiratory muscle training in esophageal cancer patients receiving esophagectomy: A meta-analysis of randomized controlled trials.	Consensus	#236	Effect of inspiratory muscle training in esophageal cancer patients receiving esophagectomy: A meta-analysis of randomized controlled trials	Jianhua Su	2024	Other: China		Systematic review	Yes	August 23, 2023	The author(s) received no specific funding for this work.	The authors have declared that no competing interests exist.	3	230		Inspiratory muscle training using a respiratory training device before or (and) after surgery for at least one week.	Standard care										Hospital Anxiety Depression Scale (HADS)	N/I	Nottingham Health Profile (NHP) score;	N/I
226	Huang 2024	Enhanced Recovery Protocol Versus Conventional Care in Patients Undergoing Esophagectomy for Cancer: Advantages in Clinical and Patient-Reported Outcomes.	Consensus	#226	Enhanced Recovery Protocol Versus Conventional Care in Patients Undergoing Esophagectomy for Cancer: Advantages in Clinical and Patientâ€‘Reported Outcomes	Yixuan Huang	2024	Other: China		Cohort study	No	N/A	The research was supported by Sichuan Province Sci- ence and Technology Support Program (No. 2022YFQ0008 and No. 2023YFS0044)	The authors declare that they have no conflicts of interest	N/A	457		Neoadjuvant therapy, including chemoradiotherapy and chemotherapy combined with immunotherapy using anti-PD-1 antibodies + ERAS protocol	Neoadjuvant therapy, including chemoradiotherapy and chemotherapy combined with immunotherapy using anti-PD-1 antibodies + conventional care										QLQ-C30	Pre-operatively and postoperatively on Day 7 and at 1, 3, and 6 months	QLQ-OES18	Pre-operatively and postoperatively on Day 7 and at 1, 3, and 6 months
217	Agarwal 2024	Single-Center Randomized Trial Comparing Feeding Jejunostomy with Nasojejunal Tube Placement in Patients Undergoing Transhiatal Esophagectomy Post-Neoadjuvant Therapy for Esophageal Cancer.	Consensus	#217	Singleâ€‘Center Randomized Trial Comparing Feeding Jejunostomy with Nasojejunal Tube Placement in Patients Undergoing Transhiatal Esophagectomy Postâ€‘Neoadjuvant Therapy for Esophageal Cancer	Lokesh Agarwal	2024	Other: India		Randomised controlled trial	No	N/A	No information	he authors declare no competing interests	N/A	48		Intraoperatively feeding jejunostomy tube placement	Triple lumen feeding jejunostomy tube placement										World Health Organization Quality of Life (WHOQOL)-BREF ques- tionnaires	Discharge, 6 weeks
209	Du 2024	Analysis of the effect of Ivor-Lewis esophagectomy and McKeown esophagectomy on perioperative anxiety and depression in patients with esophageal cancer.	Consensus	#209	Analysis of the effect of Ivor-Lewis esophagectomy and McKeown esophagectomy on perioperative anxiety and depression in patients with esophageal cancer	Jun Du	2024	Other: China		Randomised controlled trial	No	N/A	The work was supported by Grants from the Natural and Science Foundation of Anhui (Grant Nos. 2208085MH242).	No conflicts of interest.	N/A	63		Laparoscopic Ivor-Lewis esophagectomy	Laparoscopic McKeown esophagectomy.										Self-Rating Depression Scale	N/I	Self-Rating Anxiety Scale	N/I
181	Fontes 2024	Patient-Reported Outcomes after Surgical, Endoscopic, or Radiological Techniques for Nutritional Support in Esophageal Cancer Patients: A Systematic Review.	Consensus	#181	Patient-Reported Outcomes after Surgical, Endoscopic, or Radiological Techniques for Nutritional Support in Esophageal Cancer Patients: A Systematic Review	Filipa Fontes	2024	Other: Portugal		Systematic review	No	2024-04-03	The research received no external funding	The authors declare no conflicts of interes	11	2206		Surgical, endoscopic, or radiological techniques for providing nutritional support to esophageal cancer patients	Control or similar treatment as the intervention										EORTC QLQ-C30	Range from baseline up to 12 months post treatment	Pain (VAS or likert scale 0-10)	Range from 72h post-surgery - 12 months after treatment.	QLQ-OES18	Range from Basline up to 6 month post treatment	Depression (Patient Health Questionnaire)	Baseline, mean 4-5 w post CRT	QOL (Spitzer QL Index)	Baseline, 6w	Euroqol (EQ-5D)	Baseline, 6w after admission	QLQ OES-23	Baseline, 12 months
169	Zhang 2024	Comparison of proximal gastrectomy with tubular esophagogastric anastomosis and total gastrectomy with Roux-en-Y reconstruction in the treatment of adenocarcinoma of the esophagogastric junction of Siewert type II/III at stage II.	Consensus	#169	Comparison of proximal gastrectomy with tubular esophagogastric anastomosis and total gastrectomy with Roux-en-Y reconstruction in the treatment of adenocarcinoma of the esophagogastric junction of Siewert type II/III at stage II	Zhixing Zhang	2024	Other: China		Cohort study			The study was supported by the Youth Fund of the National Natural Science Foundation of China (No. 82200563); Shaanxi Province Natural Science Basic Researches (No. 2022JQ-763) and the Project Fund of the Key Research and Development Programme of Shaanxi Province (No. 2023-YBSF-532); General Project of Shaanxi Provincial Science and Technology Depart- ment (No. 2024JC-YBMS-715) and Xiâ€™an Scienc…	The authors declare that they have no potential conflicts of interest.	N/A	123		Chemotherapy for six months, and the chemotherapy regimens used were SOX, XELOX, or FOLFOX6 + Proximal gastrectomy with tubular esophagogastric anastomosis	Chemotherapy for six months, and the chemotherapy regimens used were SOX, XELOX, or FOLFOX6 + Total gastrectomy with Roux-en-Y reconstruction										Post Gastrostomy Syndrome Assessment Scale (PGSAS-45)	1 year post-surgery
145	Shi 2025	Effects of Early Oral Feeding on Quality of Life Following Esophagectomy: A Systematic Review and Meta-Analysis.	Consensus	#145	Effects of Early Oral Feeding on Quality of Life Following Esophagectomy: A Systematic Review and Meta - Analysis	Ming Shi	2024	Other: China		Systematic review					7	935		Early Oral Feeding	Delayed oral feeding										QLQ-C30	4 to 6 wk postoperatively.	QLQ-OES18	4 to 6 wk postoperatively.
136	Noronha 2024	Phase III randomized trial comparing palliative systemic therapy to best supportive care in advanced esophageal/GEJ cancer.	Consensus	#136	Phase III randomized trial comparing palliative systemic therapy to best supportive care in advanced esophageal/GEJ cancer	Vanita Noronha1	2024	Other: India	Palliative	Randomised controlled trial	No	N/A	Funding was obtained from various sources including an Indian oncology society, private philanthropy, unrestricted educational grants, and donation of medicines. The funding agencies had no role in the planning, execution, data analysis or decision to publish the manuscript	Dr. Vanita Noronha has received institutional research funding from Astra Zeneca Pharma India Ltd, Glenmark, Nanobiotix SA, Novartis, and Roche Products (India) Pvt. Ltd. All research grants have been paid to the institution. Dr. Kumar Prabhash has received institutional research funding from Pfizer, Roche Products (India) Pvt. Ltd., and Alkem. All research grants have been paid to the institutio…	N/A	281		Palliative chemotherapy	Best supportive care										QLQ-C30	at baseline, 7â€“10 days after starting therapy, and at study completion	QLQ-OES18	at baseline, 7â€“10 days after starting therapy, and at study completion (up to 60 months)
105	Yang 2022	Effect of an Early Oral Food Intake Strategy on the Quality of Life of Postoperative Patients With Esophageal Cancer.	Consensus	#105	Effect of an Early Oral Food Intake Strategy on the Quality of Life of Postoperative Patients With Esophageal Cancer	Renmei Yang	2022	Other: China		Randomised controlled trial	No	N/A	Chongqing Science and Technology Bureau, Chongqing scientific research institution performance incentive and guidance special scientific research project fund (NO: cstc2019jxjl130005); Chongqing Municipal Health Commission medical Science (including Traditional Chinese medicine) research projects (No. : 2022WSJK070); Decision Consultation and Management Innovation Project of Shapingba District, C…	The authors declare that the research was conducted in the absence of any commercial or financial relationships that could be construed as a potential conflict of interest.	N/A	100		Laparothoracoscopy combined with radical dissection + Early oral food intake strategy	Laparothoracoscopy combined with radical dissection + Gastric tube and fasted for seven days.										Gastrointestinal symptom rating scale	Aat discharge after surgery.	QLQ-C30	One month after surgery.	QLQ-OES18	One month after surgery.
7	Bott 2025	Prehabilitation of Patients With Oesophageal Malignancy Undergoing Peri-Operative Treatment (Pre-EMPT): Outcomes From a Prospective Controlled Trial.	Consensus	#7	Prehabilitation of Patients With Oesophageal Malignancy Undergoing Periâ€Operative Treatment (Preâ€EMPT): Outcomes From a Prospective Controlled Trial	R. Bott	2025	UK		Non-randomised experimental study	No	N/A	The Preâ€EMPT trial was funded by the Guy's and St Thomas' Charity (REC no. 16/SC/0438; ClinicalTrials. gov: NCT03626610).	The authors declare no conflicts of interest	N/A	41		Structured prehabilitation exercise programm	Standard care										QLQ-C30	Baseline, after neoadjuvant chemotherapy, before and after surgery and at 6 and 12 months after surgery	WarwickEdinburgh Mental Wellbeing scale	Baseline, after neoadjuvant chemotherapy, before and after surgery and at 6 and 12 months after surgery
5	Li 2025	Efficacy and safety of airway stent placement in the treatment of airway esophageal fistula.	Consensus	#5	Efficacy and Safety of Airway Stent Placement in the Treatment of Airway Esophageal Fistula	Xiangnan Li	2025	Other: China	Palliative care	Cohort study	No	N/A	unding is provided by the Henan Province Science and Technology Innovation Talent Program (YXKC2022042), Henan Provincial Foreign Scientist Studio Project (GZS2020010), and Henan Province Science and Technology Tackling Key Problems Project (232102310145).	Prof. Dr. Felix J. Herth was a member of the journalâ€™s Editorial Board at the time of submission. The authors declare no conflict of interest.	N/A	111		Airway stent placement, including silicone and tract-covered metal stent	Conservative treatments, encompassing supportive care, antibiotics, and nutritional support										KPS score	Before and after treatment
[truncated: 1 more columns]
