# Supplementary material for: Health-related quality of life in esophageal cancer: a state-of-the-art review of patient-reported outcomes and an evidence and gap map
Source: Dis Esophagus. 2025 Oct 12;38(5):doaf086. doi: 10.1093/dote/doaf086 (PMC12515475; doi:10.1093/dote/doaf086)
Supplement: Supplementary_material_3_Outcomes_and_interventions_doaf086 [file supplementary_material_3_outcomes_and_interventions_doaf086.xlsx]

## Sheet: Blad1
Outcomes	Surgical interventions	Chemotherapy / Chemoradiotherapy	Stenting and Palliative surgical therapies	Nutritional Interventions	Supportive Care and lifestyle Interventions	Immunotherapy	Traditional and Complementary Medicine
QLQ-C30	RCT 16 Cohort 25 Review 6	RCT 17 Cohort 11 Review 4	RCT 12 Cohort Review I	RCT 11 Cohort 4 Review 2	RCT 15 Cohort 3 Review 2	RCT Cohort Review I	RCT Cohort Review
QLQ-OG25	RCT I Cohort 8 Review I	RCT 4 Cohort I Review	RCT I Cohort Review	RCT I Cohort Review	RCT 2 Cohort Review	RCT Cohort Review	RCT Cohort Review
QLQ-OES18//23/24	RCT 15 Cohort 16 Review 5	RCT 15 Cohort 9 Review 2	RCT 7 Cohort Review I	RCT 5 Cohort 3 Review I	RCT 5 Cohort I Review I	RCT Cohort Review I	RCT Cohort Review
FACT-E	RCT Cohort 4 Review 2	RCT I Cohort Review	RCT Cohort Review	RCT Cohort Review	RCT Cohort 2 Review	RCT Cohort Review I	RCT Cohort I Review
FACT-G	RCT Cohort I Review	RCT 2 Cohort Review I	RCT Cohort Review	RCT Cohort Review	RCT Cohort Review	RCT Cohort Review	RCT Cohort Review
FACT-HN	RCT Cohort Review	RCT Cohort Review I	RCT Cohort Review	RCT Cohort Review	RCT Cohort Review	RCT Cohort Review	RCT Cohort Review
VAS/NRS (pain)	RCT I Cohort 2 Review I	RCT Cohort Review	RCT I Cohort Review	RCT Cohort Review	RCT 4 Cohort 2 Review	RCT Cohort Review	RCT Cohort Review
FPS (Pain)	RCT Cohort Review	RCT Cohort Review	RCT Cohort Review	RCT Cohort Review	RCT Cohort I Review	RCT Cohort Review	RCT Cohort Review
SF-8/20/36	RCT 3 Cohort I Review 4	RCT Cohort Review I	RCT Cohort Review	RCT I Cohort I Review	RCT 3 Cohort Review	RCT Cohort Review	RCT I Cohort Review
SDS	RCT I Cohort Review	RCT I Cohort Review	RCT Cohort Review	RCT Cohort Review	RCT 2 Cohort Review	RCT Cohort Review	RCT Cohort Review
Dysphagia %	RCT Cohort Review	RCT Cohort I Review	RCT Cohort Review	RCT Cohort Review	RCT Cohort Review	RCT Cohort Review	RCT Cohort Review
Dumping %	RCT Cohort Review	RCT Cohort I Review	RCT Cohort Review	RCT Cohort Review	RCT Cohort Review	RCT Cohort Review	RCT Cohort Review
Regurgitation %	RCT Cohort Review	RCT Cohort I Review	RCT Cohort Review	RCT Cohort Review	RCT Cohort Review	RCT Cohort Review	RCT Cohort Review
PG-SGA	RCT Cohort Review	RCT Cohort Review	RCT Cohort Review	RCT I Cohort Review I	RCT Cohort Review	RCT Cohort Review	RCT Cohort Review
SAS	RCT Cohort Review	RCT I Cohort Review	RCT Cohort Review	RCT I Cohort Review	RCT 4 Cohort Review	RCT Cohort Review	RCT Cohort Review
HADS	RCT Cohort Review	RCT Cohort Review	RCT I Cohort Review I	RCT 2 Cohort Review	RCT 2 Cohort Review I	RCT Cohort Review	RCT Cohort Review
KPS	RCT 1 Cohort I Review I	RCT 2 Cohort I Review 2	RCT 2 Cohort I Review	RCT Cohort Review	RCT Cohort Review	RCT Cohort Review	RCT I Cohort Review 2
EPQ-RSC	RCT Cohort Review	RCT Cohort Review	RCT Cohort Review	RCT Cohort Review	RCT Cohort Review I	RCT Cohort Review	RCT Cohort Review
Dysphagia (0-4 scale)	RCT Cohort I Review	RCT 2 Cohort Review	RCT 11 Cohort I Review I	RCT I Cohort 2 Review	RCT Cohort Review	RCT Cohort Review	RCT Cohort Review
EQ-5D	RCT 3 Cohort Review I	RCT 5 Cohort I Review 3	RCT 2 Cohort Review	RCT 2 Cohort Review	RCT Cohort Review	RCT Cohort Review I	RCT Cohort Review
VAS (self-rated health)	RCT Cohort I Review	RCT Cohort I Review	RCT I Cohort Review	RCT Cohort Review	RCT Cohort Review	RCT Cohort Review	RCT Cohort Review
M-RSCL	RCT I Cohort Review	RCT Cohort Review	RCT Cohort Review	RCT Cohort Review	RCT Cohort Review	RCT Cohort Review	RCT Cohort Review
SQLI	RCT I Cohort Review 2	RCT Cohort Review I	RCT I Cohort Review I	RCT Cohort Review	RCT Cohort Review	RCT Cohort Review	RCT Cohort Review I
DAUGS32	RCT 2 Cohort Review	RCT Cohort Review	RCT Cohort Review	RCT Cohort Review	RCT Cohort Review	RCT Cohort Review	RCT Cohort Review
DSQ	RCT Cohort Review	RCT Cohort Review I	RCT I Cohort Review	RCT Cohort Review	RCT Cohort Review	RCT Cohort Review	RCT Cohort Review
RSCL	RCT Cohort Review 2	RCT Cohort Review 2	RCT Cohort Review	RCT Cohort Review	RCT Cohort Review	RCT Cohort Review	RCT Cohort Review
POMS	RCT Cohort Review I	RCT Cohort Review I	RCT Cohort Review	RCT Cohort Review	RCT Cohort Review	RCT Cohort Review	RCT Cohort Review
GERD-HRQL	RCT Cohort Review I	RCT Cohort Review	RCT I Cohort Review	RCT Cohort Review	RCT Cohort Review	RCT Cohort Review	RCT Cohort Review
Odynophagia (pain on swallowing, Mild pain, Moderate pain, Severe pain)	RCT Cohort Review	RCT I Cohort Review	RCT Cohort Review	RCT Cohort Review	RCT Cohort Review	RCT Cohort Review	RCT Cohort Review
Regurgitation (None, Infrequent, Frequent, Constant)	RCT Cohort Review	RCT I Cohort Review	RCT Cohort Review	RCT Cohort Review	RCT Cohort Review	RCT Cohort Review	RCT Cohort Review
Chest-back pain (None Relieved by nonnarcotics, Relieved by narcotics, Not relieved by narcotics)	RCT Cohort Review	RCT I Cohort Review	RCT Cohort Review	RCT Cohort Review	RCT Cohort Review	RCT Cohort Review	RCT Cohort Review
QOL score (A lot better, A little better,The same, A little worse, A lot worse)	RCT Cohort Review	RCT I Cohort Review	RCT Cohort Review	RCT Cohort Review	RCT Cohort Review	RCT Cohort Review	RCT Cohort Review
GSRS	RCT Cohort 2 Review	RCT Cohort Review	RCT Cohort Review	RCT I Cohort Review	RCT Cohort Review	RCT Cohort Review	RCT Cohort Review
JSGS-Q	RCT Cohort I Review	RCT Cohort Review	RCT Cohort Review	RCT Cohort Review	RCT Cohort Review	RCT Cohort Review	RCT Cohort Review
Do you suffer from regurgitation (Yes/No)	RCT Cohort I Review	RCT Cohort Review	RCT Cohort Review	RCT Cohort Review	RCT Cohort Review	RCT Cohort Review	RCT Cohort Review
M-FACT-HN	RCT Cohort Review	RCT I Cohort Review	RCT Cohort Review	RCT Cohort Review	RCT Cohort Review	RCT Cohort Review	RCT Cohort Review
QOL-ACD	RCT Cohort Review	RCT Cohort Review	RCT Cohort Review	RCT Cohort Review	RCT Cohort Review	RCT Cohort Review	RCT I Cohort Review
ECOG	RCT Cohort Review	RCT I Cohort I Review	RCT Cohort Review	RCT Cohort Review	RCT Cohort Review	RCT Cohort Review	RCT Cohort Review
QOL scale (12 grades, 60 points)	RCT Cohort Review	RCT Cohort I Review	RCT Cohort Review	RCT Cohort Review	RCT Cohort Review	RCT Cohort Review	RCT Cohort Review
CTAE (cough)	RCT Cohort Review	RCT I Cohort Review	RCT Cohort Review	RCT Cohort Review	RCT Cohort Review	RCT Cohort Review	RCT Cohort Review
Regurgitation was scored from 0 (none) to 16 (severe)	RCT Cohort Review	RCT Cohort Review	RCT I Cohort Review	RCT Cohort Review	RCT Cohort Review	RCT Cohort Review	RCT Cohort Review
RQS (Reflux-Qual Short Form)	RCT Cohort Review	RCT Cohort Review	RCT I Cohort Review	RCT Cohort Review	RCT Cohort Review	RCT Cohort Review	RCT Cohort Review
MRC-SI	RCT Cohort Review	RCT Cohort Review I	RCT Cohort Review	RCT Cohort Review	RCT Cohort Review	RCT Cohort Review	RCT Cohort Review
ESAS	RCT Cohort Review	RCT Cohort Review	RCT I Cohort Review	RCT Cohort Review	RCT I Cohort Review I	RCT Cohort Review	RCT Cohort Review
SCL-90	RCT Cohort Review	RCT Cohort Review	RCT Cohort Review	RCT Cohort Review	RCT I Cohort Review	RCT Cohort Review	RCT Cohort Review
VAS (dysphagia)	RCT Cohort Review	RCT Cohort Review	RCT Cohort Review I	RCT Cohort Review	RCT Cohort Review	RCT Cohort Review	RCT Cohort Review
MFI	RCT Cohort Review I	RCT Cohort Review	RCT Cohort Review	RCT Cohort Review	RCT I Cohort Review	RCT Cohort Review	RCT Cohort Review
LADL/KATZ	RCT Cohort Review I	RCT Cohort Review	RCT Cohort Review	RCT Cohort Review	RCT Cohort Review	RCT Cohort Review	RCT Cohort Review
SMHSQ	RCT Cohort Review	RCT Cohort Review	RCT Cohort Review	RCT Cohort Review	RCT I Cohort Review	RCT Cohort Review	RCT Cohort Review
Incidence of chronic postsurgical pain	RCT Cohort Review	RCT Cohort Review	RCT Cohort Review	RCT Cohort Review	RCT I Cohort Review	RCT Cohort Review	RCT Cohort Review
PDI	RCT Cohort Review	RCT Cohort Review	RCT Cohort Review	RCT Cohort Review	RCT I Cohort Review	RCT Cohort Review	RCT Cohort Review
PSQI	RCT Cohort I Review	RCT Cohort Review	RCT Cohort Review	RCT Cohort Review	RCT 2 Cohort Review	RCT Cohort Review	RCT Cohort Review
GWB	RCT Cohort Review	RCT Cohort Review	RCT Cohort Review	RCT Cohort Review	RCT I Cohort Review	RCT Cohort Review	RCT Cohort Review
WHO-PRS	RCT Cohort Review	RCT Cohort Review I	RCT Cohort Review	RCT Cohort Review	RCT 2 Cohort Review	RCT Cohort Review	RCT Cohort Review
Visick	RCT Cohort 3 Review	RCT Cohort Review	RCT Cohort Review	RCT Cohort Review	RCT Cohort Review	RCT Cohort Review	RCT Cohort Review
LASER	RCT Cohort I Review	RCT Cohort Review	RCT Cohort Review	RCT Cohort Review	RCT Cohort Review	RCT Cohort Review	RCT Cohort Review
GERD-Q	RCT Cohort I Review	RCT Cohort Review	RCT Cohort Review	RCT Cohort Review	RCT Cohort Review	RCT Cohort Review	RCT Cohort Review
HAM-A	RCT Cohort Review	RCT Cohort Review	RCT Cohort Review	RCT Cohort Review	RCT 3 Cohort Review	RCT Cohort Review	RCT Cohort Review
HAM-D	RCT Cohort Review	RCT Cohort Review	RCT Cohort Review	RCT Cohort Review	RCT 2 Cohort Review	RCT Cohort Review	RCT Cohort Review
SMES	RCT Cohort Review	RCT Cohort Review	RCT Cohort Review	RCT Cohort Review	RCT I Cohort Review	RCT Cohort Review	RCT Cohort Review
ESCA	RCT Cohort Review	RCT Cohort Review	RCT Cohort Review	RCT Cohort Review	RCT I Cohort Review 1	RCT Cohort Review	RCT Cohort Review
PFS-R	RCT Cohort Review	RCT I Cohort Review	RCT Cohort Review	RCT Cohort Review	RCT Cohort Review	RCT Cohort Review	RCT Cohort Review
RDQ	RCT Cohort Review	RCT Cohort Review	RCT Cohort Review	RCT Cohort Review	RCT Cohort Review	RCT Cohort Review	RCT I Cohort Review
SMCD	RCT Cohort Review	RCT Cohort Review	RCT Cohort Review	RCT Cohort Review	RCT I Cohort Review	RCT Cohort Review	RCT Cohort Review
NHP	RCT Cohort Review	RCT Cohort Review	RCT Cohort Review	RCT Cohort Review	RCT Cohort Review I	RCT Cohort Review	RCT Cohort Review
PGSAS-45	RCT Cohort I Review	RCT Cohort Review	RCT Cohort Review	RCT Cohort Review	RCT Cohort Review	RCT Cohort Review	RCT Cohort Review
WEMWBS	RCT Cohort Review	RCT Cohort Review	RCT Cohort Review	RCT Cohort Review	RCT Cohort I Review	RCT Cohort Review	RCT Cohort Review
QLQ-STO22	RCT Cohort Review	RCT Cohort Review I	RCT Cohort Review	RCT Cohort Review	RCT Cohort Review	RCT Cohort Review	RCT Cohort Review
Outcome not specified/research-specific scale	RCT Cohort Review I	RCT I Cohort Review	RCT Cohort Review	RCT Cohort Review	RCT Cohort Review	RCT I Cohort Review 2	RCT Cohort Review I
QLQ-INFO25	RCT Cohort Review	RCT Cohort Review	RCT Cohort Review	RCT Cohort Review	RCT I Cohort Review	RCT Cohort Review	RCT Cohort Review
NCCN-DT	RCT Cohort Review	RCT Cohort Review	RCT Cohort Review	RCT Cohort Review	RCT I Cohort Review	RCT Cohort Review	RCT Cohort Review
DRI	RCT Cohort Review	RCT Cohort Review	RCT Cohort Review	RCT Cohort Review	RCT I Cohort Review	RCT Cohort Review	RCT Cohort Review
PAIS	RCT Cohort Review I	RCT Cohort Review	RCT Cohort Review	RCT Cohort Review	RCT Cohort Review	RCT Cohort Review	RCT Cohort Review
PHQ-9	RCT Cohort Review	RCT Cohort Review	RCT Cohort Review	RCT Cohort I Review	RCT Cohort Review	RCT Cohort Review	RCT Cohort Review
BPI	RCT Cohort 2 Review	RCT Cohort Review	RCT Cohort Review	RCT Cohort Review	RCT Cohort Review	RCT Cohort Review	RCT Cohort Review
BAI	RCT Cohort Review	RCT Cohort Review	RCT Cohort Review	RCT Cohort Review	RCT I Cohort Review	RCT Cohort Review	RCT Cohort Review
BDI-II	RCT Cohort Review	RCT Cohort Review	RCT Cohort Review	RCT Cohort Review	RCT I Cohort Review	RCT Cohort Review	RCT Cohort Review
QOLS	RCT Cohort Review	RCT Cohort Review	RCT Cohort Review	RCT I Cohort Review	RCT Cohort Review	RCT Cohort Review	RCT Cohort Review
CD-RISC	RCT Cohort Review	RCT Cohort Review	RCT Cohort Review	RCT Cohort Review	RCT I Cohort Review	RCT Cohort Review	RCT Cohort Review
SUPPH	RCT Cohort Review	RCT Cohort Review	RCT Cohort Review	RCT Cohort Review	RCT I Cohort Review	RCT Cohort Review	RCT Cohort Review
MCMQ	RCT Cohort Review	RCT Cohort Review	RCT Cohort Review	RCT Cohort Review	RCT I Cohort Review	RCT Cohort Review	RCT Cohort Review
PSSS	RCT Cohort Review	RCT Cohort Review	RCT Cohort Review	RCT Cohort Review	RCT I Cohort Review	RCT Cohort Review	RCT Cohort Review
WHOQOL	RCT Cohort Review	RCT Cohort Review I	RCT Cohort Review	RCT I Cohort Review	RCT Cohort Review	RCT Cohort Review	RCT Cohort Review
